# Supplementary material for: Pervasive and non-random recombination in near full-length HIV genomes from Uganda
Source: Virus Evol. 2020 Feb 11;6(1):veaa004. doi: 10.1093/ve/veaa004 (PMC7204518; doi:10.1093/ve/veaa004)
Supplement: veaa004_Supplementary_Data [file veaa004_supplementary_data.zip]

Archive with 2 entries (2 files):
- Final_supplementary_info_10jan2020.docx
- TableS1.csv
