# Supplementary material for: Pervasive and non-random recombination in near full-length HIV genomes from Uganda
Source: Virus Evol. 2020 Feb 11;6(1):veaa004. doi: 10.1093/ve/veaa004 (PMC7204518; doi:10.1093/ve/veaa004)
Supplement: veaa004_Supplementary_Data [file veaa004_supplementary_data.zip › TableS1.csv]

Name	No_bp	SCUEAL_fragments	SCUEAL_essential	Breakpoints	Rega_unedited	Rega_essential	Comet_unedited	Comet_essential	Agree_scueal_vs_rega	Agree_comet_vs_rega	Agree_comet_vs_scueal	Agree_all_three	gap_locations
PG14_UG000213	7180	A1	A1		HIV-1 Subtype A (A1)	A1	A1	A1	A1	A1	A1	A1
PG15_UG000156	5697	A1,D	A1,D	6334	HIV-1 Subtype A (A1)	A1	A1	A1	no agree	A1	no agree	no agree	2677-2835;3169-4005;6734-8292
PG15_UG000259	5836	A1	A1		HIV-1 Subtype A (A1)	A1	A1	A1	A1	A1	A1	A1
PG15_UG000169	8227	A1,C,A1,D	A1,C,D	402;1211;7162	Recombinant of A1, C, D	A1,C,D	unassigned_1, A1-C-D-J-D-C-F1-D	A1,C,D,F1,J	A1,C,D	no agree	no agree	no agree
PG14_UG000586	8232	A1	A1		HIV-1 Subtype A (A1)	A1	unassigned_1, A1-D	A1,D	A1	no agree	no agree	no agree
PG15_UG000570	6204	A1	A1		Recombinant of A1, G, K	A1,G,K	A1	A1	no agree	no agree	A1	no agree
PG15_UG000666	6468	A1	A1		HIV-1 Subtype A (A1)	A1	A1	A1	A1	A1	A1	A1
PG15_UG000093	8245	A1,D,A1,D	A1,D	1121;3952;7241	Recombinant of A1, D, G	A1,D,G	unassigned_1, A1-D-F1-D-B-D-B	A1,D,F1	no agree	no agree	no agree	no agree
PG14_UG000083	8247	D	D		HIV-1 Subtype D	D	D	D	D	D	D	D
PG15_UG000147	6970	A1,D,A1	A1,D	6209;6535	HIV-1 Subtype A (A1)	A1	A1	A1	no agree	A1	no agree	no agree	2248-2394;2935-4005
PG14_UG000253	8178	C	C		HIV-1 Subtype C	C	unassigned_1, C-D-A1-F1	A1,C,D,F1	C	no agree	no agree	no agree
PG15_UG000589	6164	A1	A1		Recombinant of A1, H, G	A1,G,H	A1	A1	no agree	no agree	A1	no agree
PG15_UG000035	5274	D,A1	A1,D	1912	Recombinant of D, A1, H, J, G	A1,D,G,H,J	unassigned_1, A1-D-B-D-B	A1,D	no agree	no agree	A1,D	no agree	2017-2553;2662-2793;2908-4017;4099-4318;4321-4843;4845-5074;5077-5192
PG14_UG000687	8212	A1,D	A1,D	8017	HIV-1 Subtype A (A1)	A1	unassigned_1, A1-B-D	A1,D	no agree	no agree	A1,D	no agree
PG14_UG000685	8234	D	D		HIV-1 Subtype D	D	D	D	D	D	D	D
PG15_UG000201	5224	D	D		Recombinant of D, A1	A1,D	D	D	no agree	no agree	D	no agree
PG15_UG000342	8236	D	D		HIV-1 Subtype D	D	D	D	D	D	D	D
PG15_UG000198	6648	D,BG/G,D	BG/G,D	3851;4573	Recombinant of D, A1	A1,D	unassigned_1, D-A1	A1,D	no agree	A1,D	no agree	no agree	6694-8292
PG15_UG000282	6888	C,A1,D,C,D	A1,C,D	1335;2416;2984;7756	Recombinant of C, A1, D, B, F1	A1,C,D,F1	unassigned_1, C-A1-D-B-D-01_AE-A1-D-B-A1-D-A1-D	A1,C,D	no agree	no agree	A1,C,D	no agree	3166-4011;4509-4843
PG15_UG000871	5827	D,C,D,C	C,D	1075;6774;7729	Recombinant of C, 10_CD, B, D	10_CD,C,D	unassigned_1, D-C-A1-C	A1,C,D	no agree	no agree	no agree	no agree	1632-4010
PG14_UG000643	6235	A1	A1		Recombinant of A1, F1	A1,F1	A1	A1	no agree	no agree	A1	no agree
PG14_UG000389	8169	C,A1,C	A1,C	5621;7153	Recombinant of C, A1	A1,C	unassigned_1, C-A1-D-A1-D-F2-A1	A1,C,D,F2	A1,C	no agree	no agree	no agree
PG15_UG000879	6188	A1	A1		Recombinant of A1, 35_AD, G, H	35_AD,A1,G,H	A1	A1	no agree	no agree	A1	no agree
PG15_UG000540	5194	A1	A1		Recombinant of A1, G, K	A1,G,K	unassigned_1, A1-C	A1,C	no agree	no agree	no agree	no agree
PG15_UG000042	6472	D,A1,D	A1,D	3882;7210	Recombinant of D, A1, B, H	A1,D,H	unassigned_1, D-A1	A1,D	no agree	no agree	A1,D	no agree	3166-4005;4321-4843;4845-5074;5077-5193
PG14_UG000126	8224	A1	A1		HIV-1 Subtype A (A1)	A1	A1	A1	A1	A1	A1	A1
PG14_UG000100	5360	A1	A1		HIV-1 Subtype A (A1)	A1	A1	A1	A1	A1	A1	A1
PG15_UG000104	7649	A1,D,A1,D,A1	A1,D	311;2723;3687;4866	Recombinant of A1, D, C	A1,C,D	unassigned_1, D-A1-01_AE-A1-01_AE-A1-F1-A1-01_AE-A1-01_AE-A1-F2-A1	A1,D,F1,F2	no agree	no agree	no agree	no agree	3439-4005
PG15_UG000737	8222	A1	A1		HIV-1 Subtype A (A1)	A1	A1	A1	A1	A1	A1	A1
PG15_UG000343	8208	A1,G,A1	A1,G	6271;6766	HIV-1 Subtype A (A1)	A1	A1	A1	no agree	A1	no agree	no agree
PG15_UG000753	5830	D,H,D	D,H	5992;6514	Recombinant of D, A1, H, F1	A1,D,F1,H	unassigned_1, D-A1	A1,D	no agree	no agree	no agree	no agree	1633-4011
PG15_UG000086	7103	A1,D,A1,D	A1,D	2210;3074;7245	Recombinant of A1, D, G	A1,D,G	unassigned_1, A1-D-B-D-B-D-F1-D-B-D	A1,D,F1	no agree	no agree	no agree	no agree	2971-4005
PG15_UG000307	6216	A1	A1		Recombinant of A1, H	A1,H	A1	A1	no agree	no agree	A1	no agree
PG15_UG000026	5314	D,H,D,A1,D	A1,D,H	1575;2031;4523;5121	Recombinant of D, G, C	C,D,G	unassigned_1, D-A1-G-F1-F2-A1-C-A1-C-01_AE	A1,C,D,F1,F2,G	no agree	no agree	no agree	no agree	1894-4008;4407-4843;4845-5074;5077-5192
PG15_UG000401	6866	A1,D,A1,D,A1	A1,D	4056;5258;6819;7601	Recombinant of A1, D, B, G, C	A1,C,D,G	unassigned_1, A1-D-C-D-C-D-B-D-B-D-F2	A1,C,D,F2	no agree	no agree	no agree	no agree	2692-4005
PG15_UG000216	8170	D	D		HIV-1 Subtype D	D	D	D	D	D	D	D
PG15_UG000834	5810	C	C		Recombinant of C, 08_BC, A1	08_DC,A1,C	C	C	no agree	no agree	C	no agree
PG15_UG000165	5646	D	D		Recombinant of D, F1	D,F1	D	D	no agree	no agree	D	no agree
PG15_UG000720	5838	D	D		Recombinant of D, H, K	D,H,K	D	D	no agree	no agree	D	no agree
PG14_UG000327	8244	A1	A1		HIV-1 Subtype A (A1)	A1	A1	A1	A1	A1	A1	A1
PG14_UG000281	8225	A1	A1		HIV-1 Subtype A (A1)	A1	unassigned_1, A1-D	A1,D	A1	no agree	no agree	no agree
PG15_UG000316	6974	D,A1,B/BF/D/F1/F2/K,A1,D,A1	A1,B/BF/D/F1/F2/K,D	350;1111;1468;4363;7997	Recombinant of A1, D, F1	A1,D,F1	unassigned_1, D-A1-01_AE-A1-01_AE-A1-01_AE-A1-01_AE-A1-01_AE-A1-01_AE-A1	A1,D	no agree	no agree	no agree	no agree	3052-3396;4321-4843;4845-5074;5077-5193
PG15_UG000231	8247	A1,C,A1	A1,C	4260;4960	Recombinant of A1, C, D	A1,C,D	unassigned_1, A1-D-F1-C-B	A1,C,D,F1	no agree	no agree	no agree	no agree
PG15_UG000378	7146	A1	A1		HIV-1 Subtype A (A1)	A1	A1	A1	A1	A1	A1	A1
PG15_UG000154	6138	D,C	C,D	6697	Recombinant of D, A1	A1,D	D	D	no agree	no agree	no agree	no agree	3247-4005;6734-7681;7748-7939
PG14_UG000169	6652	A1	A1		Recombinant of A1, G	A1,G	A1	A1	no agree	no agree	A1	no agree
PG14_UG000297	6068	A1	A1		HIV-1 Subtype A (A1)	A1	A1	A1	A1	A1	A1	A1
PG15_UG000789	6226	A1,D,A1	A1,D	6196;6542	HIV-1 Subtype A (A1)	A1	A1	A1	no agree	A1	no agree	no agree	2002-4017
PG15_UG000829	6218	A1,D,A1,D,A1	A1,D	594;1176;1751;5039	Recombinant of D, A1, G	A1,D,G	unassigned_1, D-A1-A2-A1-A2-A1-G-A1-C-A1-G-A1	A1,C,D,G	no agree	no agree	no agree	no agree	1999-4005
PG15_UG000250	8105	A1,D,A1	A1,D	7170;7718	Recombinant of A1, D	A1,D	unassigned_1, A1-D	A1,D	A1,D	A1,D	A1,D	A1,D
PG15_UG000032	7796	A1,D,A1,D	A1,D	1326;4779;7273	Recombinant of A1, D, B, G	A1,D,G	unassigned_1, A1-B-D-B-D-B-D-B-D-B-D-B-D-F1-H-B	A1,D,F1,H	no agree	no agree	no agree	no agree	4845-5074;5077-5194
PG15_UG000722	5857	A1,D,A1	A1,D	5918;6535	Recombinant of A1, K	A1,K	A1	A1	no agree	no agree	no agree	no agree	1633-4017
PG14_UG000379	6853	C	C		Recombinant of C, 31_BC, A1	31_DC,A1,C	unassigned_1, C-A1-F1-A1	A1,C,F1	no agree	no agree	no agree	no agree
PG14_UG000147	6894	A1	A1		Recombinant of A1, C, D	A1,C,D	A1	A1	no agree	no agree	A1	no agree
PG15_UG000791	5824	A1,C	A1,C	899	Recombinant of C, 31_BC, A1	31_DC,A1,C	unassigned_1, C-A1-01_AE-A1-01_AE-D-A1-F1-A1	A1,C,D,F1	no agree	no agree	no agree	no agree	1635-4010
PG15_UG000819	5835	D	D		Recombinant of D, A1, J, B, K	A1,D,J,K	D	D	no agree	no agree	D	no agree
PG14_UG000218	6598	D,A1,D,A1	A1,D	1987;2309;3959	Recombinant of D, A1	A1,D	unassigned_1, D-A1-01_AE-A1-G-01_AE-A1-01_AE-A1-01_AE-C-A1-C-A1-01_AE	A1,C,D,G	A1,D	no agree	no agree	no agree	6736-8292
PG15_UG000121	5608	A1	A1		Recombinant of A1, J	A1,J	A1	A1	no agree	no agree	A1	no agree
PG15_UG000664	7863	D,A1	A1,D	5015	Recombinant of A1, D	A1,D	unassigned_1, A1-D-B-D-H-D-B-D-C-D-C-D	A1,C,D,H	A1,D	no agree	no agree	no agree	2386-2742
PG15_UG000596	8196	A1,C	A1,C	1332	Recombinant of C, A1, D	A1,C,D	unassigned_1, C-A1-A2-A1-D-A1	A1,C,D	no agree	A1,C,D	no agree	no agree
PG14_UG000081	8233	D,A1	A1,D	7608	Recombinant of D, A1	A1,D	unassigned_1, D-A1	A1,D	A1,D	A1,D	A1,D	A1,D
PG14_UG000283	7180	A1	A1		HIV-1 Subtype A (A1)	A1	A1	A1	A1	A1	A1	A1
PG15_UG000727	7473	A1,D,A1	A1,D	3138;7006	Recombinant of A1, D	A1,D	unassigned_1, A1-D-C-D-C-B-D-C-D-01_AE	A1,C,D	A1,D	no agree	no agree	no agree	3163-3729
PG15_UG000745	6616	D	D		Recombinant of D, A1	A1,D	D	D	no agree	no agree	D	no agree
PG15_UG000598	6916	A1	A1		HIV-1 Subtype A (A1)	A1	A1	A1	A1	A1	A1	A1
PG14_UG000249	6845	A1	A1		HIV-1 Subtype A (A1)	A1	A1	A1	A1	A1	A1	A1
PG14_UG000309	6678	D	D		HIV-1 Subtype D	D	D	D	D	D	D	D
PG15_UG000488	5872	A1	A1		Recombinant of A1, C, K	A1,C,K	A1	A1	no agree	no agree	A1	no agree
PG14_UG000509	7051	A1,N/O,A1,D,A1	A1,D,N/O	2490;4875;6953;7577	Recombinant of A1, C, D, H	A1,C,D,H	unassigned_1, A1-D-C-B-D-B-D	A1,C,D	no agree	no agree	no agree	no agree	4321-4843;4845-5074;5077-5192;6287-6402
PG15_UG000697	5861	A1,D	A1,D	7420	Recombinant of 35_AD, A1, D, B	35_AD,A1,D	unassigned_1, A1-D-F1-D-B-D	A1,D,F1	no agree	no agree	no agree	no agree	1632-4019
PG15_UG000091	5714	A1	A1		Recombinant of A1, D, B	A1,D	A1	A1	no agree	no agree	A1	no agree
PG14_UG000398	8144	A1	A1		HIV-1 Subtype A (A1)	A1	A1	A1	A1	A1	A1	A1
PG15_UG000116	6081	A1	A1		Recombinant of A1, F1, G	A1,F1,G	A1	A1	no agree	no agree	A1	no agree
PG15_UG000662	6921	A1,D,A1	A1,D	6059;6546	HIV-1 Subtype A (A1)	A1	A1	A1	no agree	A1	no agree	no agree	2692-4005
PG14_UG000546	8227	D	D		HIV-1 Subtype D	D	D	D	D	D	D	D
PG15_UG000625	8115	D,A1	A1,D	307	Recombinant of A1, D	A1,D	unassigned_1, A1-D	A1,D	A1,D	A1,D	A1,D	A1,D	2962-3072
PG15_UG000712	5646	A1,G,A1,D	A1,D,G	4571;5181;6435	HIV-1 Subtype A (A1), potential recombinant	A1	unassigned_1, A1-D-B-D	A1,D	no agree	no agree	no agree	no agree	2662-4318;4321-4843;4845-5074;5077-5201
PG15_UG000288	8232	A1,D,A1	A1,D	1924;7629	Recombinant of D, A1	A1,D	unassigned_1, D-A1-G-A1-H-A1	A1,D,G,H	A1,D	no agree	no agree	no agree
PG15_UG000033	6841	A1,C,A1	A1,C	4218;5503	Recombinant of A1, C, G	A1,C,G	unassigned_1, A1-C	A1,C	no agree	no agree	A1,C	no agree	2665-4008
PG14_UG000255	8036	D	D		HIV-1 Subtype D	D	D	D	D	D	D	D
PG15_UG000289	5854	D	D		HIV-1 Subtype D	D	D	D	D	D	D	D
PG14_UG000278	8234	D	D		HIV-1 Subtype D	D	D	D	D	D	D	D
PG15_UG000814	5823	C	C		HIV-1 Subtype C	C	C	C	C	C	C	C
PG15_UG000512	6497	A1	A1		HIV-1 Subtype A (A1)	A1	A1	A1	A1	A1	A1	A1
PG15_UG000692	8245	A1	A1		HIV-1 Subtype A (A1)	A1	unassigned_1, A1-D-B-D	A1,D	A1	no agree	no agree	no agree
PG14_UG000201	8231	D,A1,D,A1,D	A1,D	4307;4791;5545;7267	Recombinant of D, A1, B	A1,D	unassigned_1, D-01_AE-A1-01_AE-A1-A2-A1-G-A1-F1-A1-F1-A1	A1,D,F1,G	A1,D	no agree	no agree	no agree
PG14_UG000582	8203	A1,D,A1	A1,D	2489;2974	HIV-1 Subtype A (A1)	A1	unassigned_1, A1-D-B-D	A1,D	no agree	no agree	A1,D	no agree
PG15_UG000578	5862	A1	A1		Recombinant of A1, 35_AD, C	35_AD,A1,C	A1	A1	no agree	no agree	A1	no agree
PG15_UG000588	8231	D,A1,D,A1	A1,D	4092;7146;7998	Recombinant of D, A1, B	A1,D	unassigned_1, D-A1-G-A1-G-A1-G-A1-G-A1-F1-A1-F1-A1-A2-A1	A1,D,F1,G	A1,D	no agree	no agree	no agree
PG14_UG000580	8220	A1,D,BG/G/N/O,A1,D	A1,BG/G/N/O,D	381;4304;5545;7232	Recombinant of D, A1	A1,D	unassigned_1, D-A1-G-A1-G-A1-C-01_AE-A2-A1-J-A1-J-A1-G-A1	A1,C,D,G,J	no agree	no agree	no agree	no agree
PG15_UG000553	6759	D,H,A1,D,A1	A1,D,H	2216;3044;4336;7982	Recombinant of D, A1, G	A1,D,G	unassigned_1, D-H-A2-A1	A1,D,H	no agree	no agree	A1,D,H	no agree	2179-3462;3784-3906
PG15_UG000767	6229	A1,D,A1,D,A1	A1,D	345;4671;7135;7968	Recombinant of D, A1, B, G	A1,D,G	unassigned_1, D-A1-C-A1-A2-A1-F1	A1,C,D,F1	no agree	no agree	no agree	no agree	2013-4005
PG14_UG000268	7144	A1	A1		HIV-1 Subtype A (A1)	A1	A1	A1	A1	A1	A1	A1
PG14_UG000317	8222	A1,D,A1	A1,D	5502;7614	Recombinant of A1, D	A1,D	unassigned_1, A1-B-F1-D-B-D-B-01_AE-D-C-D	A1,C,D,F1	A1,D	no agree	no agree	no agree
PG15_UG000695	5864	A1,D,A1,D	A1,D	388;4768;7203	Recombinant of A1, D, C, B	A1,C,D	unassigned_1, D-A1-01_AE-A1-G-A1-C-H-A1-H-A1-A2-A1	A1,C,D,G,H	no agree	no agree	no agree	no agree	1632-4019
PG15_UG000845	5862	A1,D	A1,D	397	HIV-1 Subtype D	D	unassigned_1, D-A1	A1,D	no agree	no agree	A1,D	no agree	1636-4008
PG14_UG000645	7284	D,A1,D	A1,D	5727;6433	Recombinant of D, A1, J, H	A1,D,H,J	unassigned_1, D-A1	A1,D	no agree	no agree	A1,D	no agree	2014-2628;3397-3552
PG14_UG000366	5192	A1,D	A1,D	7008	Recombinant of A1, C, G	A1,C,G	unassigned_1, A1-D-B-D	A1,D	no agree	no agree	A1,D	no agree	1903-4005;6968-7681
PG15_UG000804	6279	D,A1,D	A1,D	2616;7227	Recombinant of A1, D, C, J	A1,C,D,J	unassigned_1, D-A1-G-A1-A2-A1-A2-A1-C-F2-C-A1	A1,C,D,F2,G	no agree	no agree	no agree	no agree	2044-4005
PG14_UG000559	8221	D,A1,D	A1,D	4258;4807	HIV-1 Subtype D	D	unassigned_1, D-A1	A1,D	no agree	no agree	A1,D	no agree
PG14_UG000386	6678	D,A1,D,A1,D	A1,D	1022;1641;5851;6428	Recombinant of D, A1	A1,D	unassigned_1, D-A1	A1,D	A1,D	A1,D	A1,D	A1,D	6734-8292
PG14_UG000612	8228	D,A1,D	A1,D	5265;5720	Recombinant of D, A1	A1,D	unassigned_1, D-A1	A1,D	A1,D	A1,D	A1,D	A1,D
PG14_UG000138	8225	A1	A1		HIV-1 Subtype A (A1)	A1	A1	A1	A1	A1	A1	A1
PG14_UG000401	8231	A1	A1		HIV-1 Subtype A (A1)	A1	A1	A1	A1	A1	A1	A1
PG15_UG000178	8168	D,B/BF/D/F1/F2/K,A1,D	A1,B/BF/D/F1/F2/K,D	1020;1753;7195	Recombinant of A1, D, B	A1,D	unassigned_1, A1-D-B-D-H-D-C-D-B-D-B-D	A1,C,D,H	no agree	no agree	no agree	no agree
PG15_UG000052	5044	A1,H,A1	A1,H	1644;2604	Recombinant of A1, F1, J	A1,F1,J	A1	A1	no agree	no agree	no agree	no agree	1633-3729;3836-4006;4321-4843;4845-5074;5077-5193
PG14_UG000153	8241	G,A1,BG/G	A1,BG/G,G	399;7759	Recombinant of A1, G, C, D	A1,C,D,G	unassigned_1, A1-G-D-G	A1,D,G	no agree	no agree	no agree	no agree
PG15_UG000309	8101	D,A1,D,N/O,A1	A1,D,N/O	1170;3401;4926;7689	Recombinant of A1, D	A1,D	unassigned_1, A1-D-C-D-C-D-B-D	A1,C,D	no agree	no agree	no agree	no agree
PG15_UG000105	8229	A1	A1		HIV-1 Subtype A (A1)	A1	A1	A1	A1	A1	A1	A1
PG14_UG000146	8233	A1,D,A1	A1,D	1642;3365	Recombinant of A1, D	A1,D	unassigned_1, A1-B-D	A1,D	A1,D	A1,D	A1,D	A1,D
PG15_UG000386	6893	A1	A1		HIV-1 Subtype A (A1)	A1	A1	A1	A1	A1	A1	A1
PG15_UG000476	5355	D,A1,D,A1	A1,D	403;6317;7171	Recombinant of A1, D, H, J	A1,D,H,J	unassigned_1, A1-B-F2-B-D	A1,D,F2	no agree	no agree	no agree	no agree	2110-2349;2641-4318;4321-4843;4845-5074;5077-5198
PG15_UG000833	5853	A1	A1		Recombinant of 35_AD, A1, G, D, K	35_AD,A1,D,G,K	A1	A1	no agree	no agree	A1	no agree
PG15_UG000826	5835	D	D		Recombinant of D, C, K	C,D,K	D	D	no agree	no agree	D	no agree
PG14_UG000419	7400	D	D		Recombinant of D, A1, B	A1,D	D	D	no agree	no agree	D	no agree
PG15_UG000764	6250	C,A1,C	A1,C	5097;5723	Recombinant of A1, C	A1,C	unassigned_1, C-A1-G-A1	A1,C,G	A1,C	no agree	no agree	no agree	2073-4010
PG15_UG000658	7857	A1,D	A1,D	1333	Recombinant of D, A1, B	A1,D	unassigned_1, D-A1-01_AE-A1-01_AE-A1	A1,D	A1,D	A1,D	A1,D	A1,D	2353-2661
PG14_UG000583	6649	A1,G	A1,G	6294	HIV-1 Subtype A (A1)	A1	A1	A1	no agree	A1	no agree	no agree	6715-8292
PG14_UG000553	8225	A1	A1		Recombinant of A1, D	A1,D	unassigned_1, A1-D-B-D-F1-D	A1,D,F1	no agree	no agree	no agree	no agree
PG15_UG000050	6094	D	D		Recombinant of D, G, K	D,G,K	D	D	no agree	no agree	D	no agree
PG14_UG000577	8245	A1	A1		HIV-1 Subtype A (A1)	A1	A1	A1	A1	A1	A1	A1
PG15_UG000823	6248	A1	A1		Recombinant of A1, G	A1,G	A1	A1	no agree	no agree	A1	no agree
PG15_UG000283	5226	D,H,D	D,H	1587;2662	Recombinant of D, A1, B, G	A1,D,G	D	D	no agree	no agree	no agree	no agree	1903-4002;4321-4843;4845-5074;5077-5193
PG14_UG000203	6473	B/BF/D/F1/F2/K,D,BG/G,G,D,BG/G	B/BF/D/F1/F2/K,BG/G,D,G	407;2914;5265;6075;7094	Recombinant of G, D, A1	A1,D,G	unassigned_1, G-D-B-D-B-D-H-D-B-D-A1-D-F1-D-C-D	A1,C,D,F1,G,H	no agree	no agree	no agree	no agree	1633-2490;3166-4005
PG15_UG000771	5838	A1,D	A1,D	7731	Recombinant of A1, D, F1, B, K	A1,D,F1,K	unassigned_1, A1-D-C-D-C-D-B-D	A1,C,D	no agree	no agree	no agree	no agree	1636-4023
PG15_UG000665	6156	A1,D,A1,D	A1,D	495;998;2189	Recombinant of D, A1, K, G	A1,D,G,K	unassigned_1, D-A1-01_AE-A1	A1,D	no agree	no agree	A1,D	no agree	1894-3948
PG15_UG000406	6906	A1	A1		HIV-1 Subtype A (A1)	A1	A1	A1	A1	A1	A1	A1
PG14_UG000396	8224	A1	A1		HIV-1 Subtype A (A1)	A1	A1	A1	A1	A1	A1	A1
PG15_UG000239	6233	D	D		HIV-1 Subtype D	D	D	D	D	D	D	D
PG14_UG000542	8227	A1	A1		HIV-1 Subtype A (A1)	A1	A1	A1	A1	A1	A1	A1
PG14_UG000382	6688	D	D		HIV-1 Subtype D	D	D	D	D	D	D	D
PG14_UG000212	8148	D,A1	A1,D	7983	HIV-1 Subtype D	D	unassigned_1, D-01_AE-A1	A1,D	no agree	no agree	A1,D	no agree
PG15_UG000222	8198	D,A1	A1,D	5507	Recombinant of D, A1	A1,D	unassigned_1, D-A1-G-A1-G-A1-C-G-A1-F1-A1-G-A1-G-A2-G-A2-A1-A2-A1-C-A1-C-A1	A1,C,D,F1,G	A1,D	no agree	no agree	no agree
PG15_UG000624	6015	D	D		HIV-1 Subtype D	D	D	D	D	D	D	D
PG15_UG000640	8058	A1	A1		HIV-1 Subtype A (A1)	A1	A1	A1	A1	A1	A1	A1
PG15_UG000271	8244	A1	A1		HIV-1 Subtype A (A1)	A1	unassigned_1, A1-D-H-B	A1,D,H	A1	no agree	no agree	no agree
PG15_UG000646	8234	D	D		HIV-1 Subtype D	D	D	D	D	D	D	D
PG15_UG000463	5840	A1,D	A1,D	1664	Recombinant of D, B	D	unassigned_1, D-A1-01_AE-A1	A1,D	no agree	no agree	A1,D	no agree	1633-4026
PG14_UG000284	8188	A1,C,A1,C	A1,C	658;4128;7172	Recombinant of C, A1	A1,C	unassigned_1, C-B-A1-01_AE-A1-B-G-A1-H-A1	A1,C,D,G,H	A1,C	no agree	no agree	no agree
PG14_UG000371	8216	D	D		HIV-1 Subtype D	D	D	D	D	D	D	D
PG15_UG000340	6792	A1	A1		HIV-1 Subtype A (A1)	A1	A1	A1	A1	A1	A1	A1
PG14_UG000039	8249	A1,D,A1,D	A1,D	4601;5421;7130	Recombinant of A1, D	A1,D	unassigned_1, A1-D-B-D-B-D-F1-C-D-B-D-B-D	A1,C,D,F1	A1,D	no agree	no agree	no agree
PG15_UG000873	5827	A1,D	A1,D	335	Recombinant of D, G, C	C,D,G	unassigned_1, D-A1	A1,D	no agree	no agree	A1,D	no agree	1633-4011
PG15_UG000071	7334	A1,D,A1	A1,D	4542;5584	Recombinant of A1, D, C, B, G	A1,C,D,G	unassigned_1, A1-D	A1,D	no agree	no agree	A1,D	no agree	3118-4014
PG15_UG000268	6051	D,A1,N/O,C,G	A1,C,D,G,N/O	355;916;4984;5496	Recombinant of A1, D, C	A1,C,D	unassigned_1, A1-D-C-D-C-D	A1,C,D	no agree	A1,C,D	no agree	no agree	3142-3726;6715-8292
PG15_UG000708	6116	D,A1	A1,D	1903	Recombinant of A1, D, C	A1,C,D	unassigned_1, A1-D-B-D-C-B-D-B-D	A1,C,D	no agree	A1,C,D	no agree	no agree	1882-4005
PG14_UG000209	8229	D	D		HIV-1 Subtype D	D	D	D	D	D	D	D
PG14_UG000106	8220	D,A1,D	A1,D	5507;7142	Recombinant of D, A1, G	A1,D,G	unassigned_1, D-A1-J-F1-H-01_AE-G-A1	A1,D,F1,G,H,J	no agree	no agree	no agree	no agree
PG15_UG000880	6102	A1	A1		Recombinant of A1, C, G	A1,C,G	A1	A1	no agree	no agree	A1	no agree
PG15_UG000016	6196	D	D		Recombinant of D, A1	A1,D	D	D	no agree	no agree	D	no agree
PG14_UG000197	6125	A1,N/O,A1	A1,N/O	2907;3533	Recombinant of A1, B	A1,D	unassigned_1, A1-B	A1,D	no agree	A1,D	no agree	no agree	3123-4318;4321-4843;4845-5074;5077-5191
PG14_UG000564	8213	A1,D,A1,D,A1	A1,D	1291;2729;4741;5253	Recombinant of A1, D, J	A1,D,J	unassigned_1, A1-B-D-B-D-B-D-C-D	A1,C,D	no agree	no agree	no agree	no agree
PG14_UG000185	6909	A1	A1		HIV-1 Subtype A (A1)	A1	A1	A1	A1	A1	A1	A1
PG14_UG000540	8226	A1	A1		HIV-1 Subtype A (A1)	A1	A1	A1	A1	A1	A1	A1
PG15_UG000056	8227	A1,D,A1,D	A1,D	381;3943;5176	Recombinant of D, A1, C	A1,C,D	unassigned_1, D-A1-G-A1-01_AE-G-A1-G-A1-F1-C-A1	A1,C,D,F1,G	no agree	no agree	no agree	no agree
PG14_UG000251	6902	A1	A1		HIV-1 Subtype A (A1)	A1	A1	A1	A1	A1	A1	A1
PG15_UG000837	5525	D,B/BF/D/F1/F2/K,D,A1	A1,B/BF/D/F1/F2/K,D	4071;4837;7649	Recombinant of D, A1, B, C	A1,C,D	unassigned_1, D-A1	A1,D	no agree	no agree	no agree	no agree	1657-4011;7985-8292
PG14_UG000050	8218	A1	A1		HIV-1 Subtype A (A1)	A1	A1	A1	A1	A1	A1	A1
PG14_UG000501	6692	A1	A1		HIV-1 Subtype A (A1)	A1	A1	A1	A1	A1	A1	A1
PG14_UG000222	7335	A1,C,A1	A1,C	4295;4914	HIV-1 Subtype A (A1)	A1	A1	A1	no agree	A1	no agree	no agree	4321-4843;4845-5074;5077-5193
PG15_UG000140	8227	A1	A1		HIV-1 Subtype A (A1)	A1	A1	A1	A1	A1	A1	A1
PG15_UG000772	6737	D,A1	A1,D	7935	Recombinant of D, B, A1, J	A1,D,J	unassigned_1, D-A1	A1,D	no agree	no agree	A1,D	no agree	1633-3105
PG15_UG000464	5857	D,A1,D,A1	A1,D	1017;3164;7514	Recombinant of D, A1, C, K	A1,C,D,K	unassigned_1, D-A1-01_AE-A1-F2-A1	A1,D,F2	no agree	no agree	no agree	no agree	1633-4005
PG15_UG000840	6234	A1	A1		Recombinant of A1, H, K	A1,H,K	A1	A1	no agree	no agree	A1	no agree
PG15_UG000281	8213	D	D		HIV-1 Subtype D	D	D	D	D	D	D	D
PG15_UG000082	6128	A1,D,A1,D,A1	A1,D	4428;5044;7171;7705	Recombinant of 35_AD, D, A1, C	35_AD,A1,C	unassigned_1, A1-D	A1,D	no agree	no agree	A1,D	no agree	1768-2538;2662-4005
PG15_UG000110	5161	A1,D,A1,D,A1	A1,D	398;1599;1906;2856	Recombinant of A1, D, 19_cpx, J	A1,D,J	unassigned_1, A1-C-B-D-B-H-D-B-D-B-D-B-D	A1,C,D,H	no agree	no agree	no agree	no agree	1903-3135;3775-4005;6736-8292
PG15_UG000292	7527	D,A1,D,A1	A1,D	304;6629;7536	Recombinant of A1, D	A1,D	unassigned_1, A1-B-D-F2-D-B-D-B-D	A1,D,F2	A1,D	no agree	no agree	no agree	2236-2952
PG15_UG000262	6093	D	D		Recombinant of D, G, K	D,G,K	D	D	no agree	no agree	D	no agree
PG14_UG000644	7132	A1	A1		HIV-1 Subtype A (A1)	A1	A1	A1	A1	A1	A1	A1
PG15_UG000119	5802	A1	A1		Recombinant of A1, G, D	A1,D,G	A1	A1	no agree	no agree	A1	no agree
PG15_UG000067	8237	D,A1,D	A1,D	5671;7268	Recombinant of D, A1	A1,D	unassigned_1, D-A1-G-A1	A1,D,G	A1,D	no agree	no agree	no agree
PG15_UG000151	6319	A1,D,A1,D,A1	A1,D	4084;4984;6930;7613	Recombinant of A1, D, G, J	A1,D,G,J	unassigned_1, A1-D-B-D	A1,D	no agree	no agree	A1,D	no agree	1894-2490;2701-4005
PG14_UG000107	8234	A1	A1		HIV-1 Subtype A (A1)	A1	A1	A1	A1	A1	A1	A1
PG14_UG000235	8238	A1,D,A1,N/O	A1,D,N/O	2186;3654;5178	Recombinant of A1, D	A1,D	unassigned_1, A1-D-B-D-B-D-B-D-B-D-C-D	A1,C,D	no agree	no agree	no agree	no agree
PG14_UG000265	8245	D,A1,D,A1	A1,D	4303;4807;5552	Recombinant of D, A1	A1,D	unassigned_1, D-A1-01_AE	A1,D	A1,D	A1,D	A1,D	A1,D
PG15_UG000025	7163	C	C		HIV-1 Subtype C	C	C	C	C	C	C	C
PG15_UG000327	8218	A1	A1		HIV-1 Subtype A (A1)	A1	A1	A1	A1	A1	A1	A1
PG15_UG000532	5844	D	D		HIV-1 Subtype D	D	D	D	D	D	D	D
PG15_UG000380	6707	C	C		Recombinant of C, A1, G	A1,C,G	C	C	no agree	no agree	C	no agree
PG15_UG000388	6601	A1,D,A1,D,A1	A1,D	1767;2499;7228;7973	Recombinant of A1, D, G	A1,D,G	unassigned_1, A1-D	A1,D	no agree	no agree	A1,D	no agree	2362-2679;2689-4005
PG14_UG000189	6848	A1,B/BF/BG/D/F1/F2/G/J/K/N/O,N/O,A1	A1,B/BF/BG/D/F1/F2/G/J/K/N/O,N/O	4950;5559;7609	Recombinant of A1, C, D, G	A1,C,D,G	unassigned_1, A1-B-C-D	A1,C,D	no agree	no agree	no agree	no agree	2695-4005
PG15_UG000592	8228	A1	A1		HIV-1 Subtype A (A1)	A1	A1	A1	A1	A1	A1	A1
PG15_UG000590	6130	D,C,D,A1,D,A1	A1,C,D	2600;3814;5550;6389;7602	Recombinant of D, A1, B, C	A1,C,D	unassigned_1, D-01_AE-A1-F1-A1	A1,D,F1	A1,C,D	no agree	no agree	no agree	1903-4005
PG14_UG000276	8245	D,A1,D	A1,D	5478;7156	Recombinant of D, A1	A1,D	unassigned_1, D-A1-F1	A1,D,F1	A1,D	no agree	no agree	no agree
PG15_UG000208	7177	A1,D	A1,D	6891	Recombinant of A1, D, C, H	A1,C,D,H	unassigned_1, A1-D-B-D-B-D-F1-D	A1,D,F1	no agree	no agree	no agree	no agree	3166-3723;5544-5658;5674-5868
PG14_UG000465	6972	A1	A1		HIV-1 Subtype A (A1)	A1	A1	A1	A1	A1	A1	A1
PG15_UG000537	6240	A1	A1		Recombinant of A1, D, G, J	A1,D,G,J	unassigned_1, A1-D-B	A1,D	no agree	no agree	no agree	no agree
PG15_UG000170	8215	D,A1,D	A1,D	3973;5176	Recombinant of D, A1, C	A1,C,D	unassigned_1, D-G-A1-A2-A1-G-A1-G-K-G-C-A1	A1,C,D,G,K	no agree	no agree	no agree	no agree
PG15_UG000117	6136	A1,D	A1,D	7214	Recombinant of A1, D, G	A1,D,G	unassigned_1, A1-D-B-D-F1-D-B-D	A1,D,F1	no agree	no agree	no agree	no agree	1903-4005
PG15_UG000705	8223	D	D		HIV-1 Subtype D	D	D	D	D	D	D	D
PG15_UG000272	7563	D,A1,D	A1,D	5494;6728	Recombinant of D, A1	A1,D	unassigned_1, D-A1-H-G-A1-G-A1	A1,D,G,H	A1,D	no agree	no agree	no agree	4321-4843;4845-4958
PG15_UG000095	8226	A1	A1		HIV-1 Subtype A (A1)	A1	A1	A1	A1	A1	A1	A1
PG15_UG000187	8227	D	D		HIV-1 Subtype D	D	D	D	D	D	D	D
PG14_UG000394	5963	D	D		Recombinant of D, A1	A1,D	D	D	no agree	no agree	D	no agree
PG14_UG000003	6550	D	D		HIV-1 Subtype D	D	D	D	D	D	D	D
PG14_UG000585	8234	A1,D,C,A1,D	A1,C,D	931;3690;5557;7292	Recombinant of D, C, A1	A1,C,D	unassigned_1, D-A1-C-A1-C-A1-C-A1-F1-C	A1,C,D,F1	A1,C,D	no agree	no agree	no agree
PG14_UG000215	8223	D	D		HIV-1 Subtype D	D	D	D	D	D	D	D
PG15_UG000479	6613	A1	A1		HIV-1 Subtype A (A1)	A1	A1	A1	A1	A1	A1	A1
PG15_UG000226	7393	D,A1,B/BF/D/F1/F2/K,A1	A1,B/BF/D/F1/F2/K,D	3157;4836;5337	Recombinant of A1, D	A1,D	unassigned_1, A1-D-B-D-B-C-D-F2-B-D-B-D-B-D	A1,C,D,F2	no agree	no agree	no agree	no agree	3151-4005
PG14_UG000588	8227	D,A1,D,A1	A1,D	307;5033;5589	Recombinant of A1, D	A1,D	unassigned_1, A1-D-F1-D-B	A1,D,F1	A1,D	no agree	no agree	no agree
PG15_UG000402	6440	A1	A1		Recombinant of A1, C	A1,C	A1	A1	no agree	no agree	A1	no agree
PG15_UG000263	8241	D,A1,D	A1,D	5719;7259	Recombinant of D, A1, B	A1,D	unassigned_1, D-A1-G-A2-A1	A1,D,G	A1,D	no agree	no agree	no agree
PG15_UG000516	6600	D	D		Recombinant of D, B	D	D	D	D	D	D	D
PG14_UG000500	8222	A1	A1		HIV-1 Subtype A (A1)	A1	A1	A1	A1	A1	A1	A1
PG15_UG000601	8227	D,G,A1,D	A1,D,G	5490;7067;7734	Recombinant of D, A1, G	A1,D,G	unassigned_1, D-A1-C-A1-01_AE-A1-J-A1	A1,C,D,J	A1,D,G	no agree	no agree	no agree
PG15_UG000229	6676	D	D		Recombinant of D, A1, J, K	A1,D,J,K	D	D	no agree	no agree	D	no agree
PG15_UG000370	7367	D,A1	A1,D	7574	Recombinant of D, A1	A1,D	unassigned_1, D-A1	A1,D	A1,D	A1,D	A1,D	A1,D	3166-4005
PG15_UG000472	6050	D,F1,A1,D	A1,D,F1	3490;4624;7198	Recombinant of A1, D, F1, K	A1,D,F1,K	unassigned_1, D-A1-G-C-01_AE-A1-A2-G	A1,C,D,G	no agree	no agree	no agree	no agree	1813-4005
PG14_UG000537	8231	A1	A1		HIV-1 Subtype A (A1)	A1	A1	A1	A1	A1	A1	A1
PG14_UG000285	8244	D,A1,D	A1,D	2115;7200	Recombinant of A1, D, G	A1,D,G	unassigned_1, A1-D-C-B-D-B-D-B-D-F1-B-D	A1,C,D,F1	no agree	no agree	no agree	no agree
PG14_UG000112	8224	D	D		HIV-1 Subtype D	D	D	D	D	D	D	D
PG14_UG000109	6239	D	D		Recombinant of D, A1	A1,D	D	D	no agree	no agree	D	no agree
PG14_UG000244	8244	A1,D,A1,D,A1,D	A1,D	1000;1585;3401;4310;4986	Recombinant of D, A1, G	A1,D,G	unassigned_1, D-A1-01_AE-C-A1-C-A1-01_AE-A1	A1,C,D	no agree	no agree	no agree	no agree
PG14_UG000032	8221	A1,D,A1	A1,D	5300;7173	Recombinant of A1, D	A1,D	unassigned_1, A1-D-B-F1-D-B-D	A1,D,F1	A1,D	no agree	no agree	no agree
PG14_UG000166	5662	D,A1,D,A1	A1,D	1282;1765;5394	Recombinant of D, A1	A1,D	unassigned_1, D-A1-C-A1-G-A1	A1,C,D,G	A1,D	no agree	no agree	no agree	5694-8292
PG14_UG000549	5841	D	D		Recombinant of D, C, B	C,D	D	D	no agree	no agree	D	no agree
PG15_UG000161	7106	C,D,C	C,D	2724;3530	Recombinant of C, D, G	C,D,G	unassigned_1, C-D	C,D	no agree	no agree	C,D	no agree	2746-3849
PG15_UG000597	7898	A1	A1		HIV-1 Subtype A (A1)	A1	A1	A1	A1	A1	A1	A1
PG15_UG000700	8234	A1	A1		HIV-1 Subtype A (A1)	A1	A1	A1	A1	A1	A1	A1
PG15_UG000422	6103	N/O,D,A1,D,A1	A1,D,N/O	349;1173;7381;7694	Recombinant of A1, G, F1, C	A1,C,F1,G	unassigned_1, A1-B-D-B-D-F1-C-K-B-C-B	A1,C,D,F1,K	no agree	no agree	no agree	no agree	1882-4005
PG15_UG000144	6355	D,A1,D	A1,D	377;3801	Recombinant of A1, D, B, G	A1,D,G	unassigned_1, D-A1-01_AE-A1-01_AE-A1-C-A1	A1,C,D	no agree	no agree	no agree	no agree	3019-4008;4401-4843;4845-5074
PG14_UG000236	7616	D,A1,C,D,A1,D	A1,C,D	1179;2017;4915;5584;7238	,Sequence error	unassigned	unassigned_1, D-A1-C-A1-F1-A1-C-F1-C-A1-C-A1-C-A1-G	A1,C,D,F1,G	no agree	no agree	no agree	no agree	5750-6200
PG14_UG000609	8211	A1	A1		HIV-1 Subtype A (A1)	A1	A1	A1	A1	A1	A1	A1
PG15_UG000155	7548	A1,D,A1	A1,D	5086;7636	Recombinant of A1, D, B	A1,D	unassigned_1, A1-B-D-B-01_AE-D-B-D	A1,D	A1,D	A1,D	A1,D	A1,D	2755-2982;3118-3483
PG15_UG000286	8223	D	D		HIV-1 Subtype D	D	D	D	D	D	D	D
PG14_UG000677	8151	A1	A1		HIV-1 Subtype A (A1)	A1	A1	A1	A1	A1	A1	A1
PG15_UG000491	6900	D,A1,N/O,A1	A1,D,N/O	301;1419;2086	Recombinant of A2, D, G, A1, J	A1,D,G,J	unassigned_1, A2-D-B-D-B-A1-B-H-B-D	A1,D,H	no agree	no agree	no agree	no agree	2086-3333
PG15_UG000795	6452	A1,D,A1,D,A1	A1,D	473;1169;5657;7216	Recombinant of A1, D, J	A1,D,J	unassigned_1, A1-B-D-B-D-B-D	A1,D	no agree	no agree	A1,D	no agree	2014-3738
PG15_UG000456	6735	A1,D,A1	A1,D	428;3185	Recombinant of A1, D, J	A1,D,J	unassigned_1, A1-B-H-D-B-D-B-D	A1,D,H	no agree	no agree	no agree	no agree	2014-3459
PG15_UG000108	7824	A1	A1		HIV-1 Subtype A (A1)	A1	A1	A1	A1	A1	A1	A1
PG14_UG000038	8215	A1	A1		HIV-1 Subtype A (A1)	A1	A1	A1	A1	A1	A1	A1
PG15_UG000760	6108	A1,N/O,K,A1,D,A1	A1,D,K,N/O	1112;3532;4654;7262;7980	Recombinant of A1, D, J	A1,D,J	unassigned_1, A1-D-C-D-B-D-F1-D-B	A1,C,D,F1	no agree	no agree	no agree	no agree	1633-2439;2674-4005
PG15_UG000818	5834	A1	A1		HIV-1 Subtype A (A1), potential recombinant	A1	A1	A1	A1	A1	A1	A1
PG14_UG000155	8242	A1,D,A1,D,A1,D	A1,D	1266;1758;2541;3187;4430	Recombinant of D, A1, K	A1,D,K	unassigned_1, D-G-A1-01_AE-A1-01_AE	A1,D,G	no agree	no agree	no agree	no agree
PG15_UG000779	5839	D	D		Recombinant of D, C, F1	C,D,F1	unassigned_1, D-B	D	no agree	no agree	D	no agree
PG14_UG000170	5649	D,A1,D,A1,D	A1,D	4530;5990;6472;7152	Recombinant of A1, D, B	A1,D	unassigned_1, D-A1-C-A1-G-F1-A1-G	A1,C,D,F1,G	A1,D	no agree	no agree	no agree	1645-3930;6734-7030
PG15_UG000564	6226	A1	A1		Recombinant of A1, D, B, C, G	A1,C,D,G	unassigned_1, A1-D	A1,D	no agree	no agree	no agree	no agree
PG14_UG000422	8215	D,A1,D,A1,D	A1,D	399;1644;5557;7157	Recombinant of D, A1	A1,D	unassigned_1, D-A1-C-A1-G-01_AE-C-A1-G-A1	A1,C,D,G	A1,D	no agree	no agree	no agree
PG15_UG000847	6749	A1	A1		HIV-1 Subtype A (A1)	A1	A1	A1	A1	A1	A1	A1
PG14_UG000008	8215	A1,D,A1	A1,D	6284;6681	HIV-1 Subtype A (A1)	A1	A1	A1	no agree	A1	no agree	no agree
PG15_UG000204	7385	D	D		Recombinant of D, A1, K	A1,D,K	D	D	no agree	no agree	D	no agree
PG15_UG000412	6584	D	D		Recombinant of D, A1	A1,D	D	D	no agree	no agree	D	no agree
PG15_UG000013	6896	A1,D,A1,D	A1,D	439;1053;5081	Recombinant of A1, D, G, K	A1,D,G,K	unassigned_1, D-A1-01_AE-A1-F1-A1-G-A1-F2	A1,D,F1,F2,G	no agree	no agree	no agree	no agree	2689-4005
PG15_UG000444	6286	D	D		Recombinant of D, A1, J, G	A1,D,G,J	D	D	no agree	no agree	D	no agree
PG15_UG000652	7966	A1	A1		HIV-1 Subtype A (A1)	A1	A1	A1	A1	A1	A1	A1
PG15_UG000508	6917	A1	A1		HIV-1 Subtype A (A1)	A1	A1	A1	A1	A1	A1	A1
PG14_UG000385	7385	D	D		Recombinant of D, A1, C	A1,C,D	D	D	no agree	no agree	D	no agree
PG15_UG000326	8233	D	D		HIV-1 Subtype D	D	D	D	D	D	D	D
PG15_UG000667	5825	A1,C,H,D,A1	A1,C,D,H	391;4084;5938;6501	Recombinant of A1, C, F1, D	A1,C,D,F1	unassigned_1, A1-C	A1,C	no agree	no agree	no agree	no agree	1632-4004
PG15_UG000274	8219	A1,D,A1	A1,D	1877;4880	Recombinant of A1, D	A1,D	unassigned_1, A1-D-F2-D-F1-D	A1,D,F1,F2	A1,D	no agree	no agree	no agree
PG14_UG000669	7954	D	D		HIV-1 Subtype D	D	D	D	D	D	D	D
PG15_UG000010	6600	D,A1,D	A1,D	2343;7154	Recombinant of D, A1	A1,D	unassigned_1, D-A1-01_AE-A1-C-A2-C-01_AE-A1-K-A1	A1,C,D,K	A1,D	no agree	no agree	no agree	2389-4005
PG15_UG000381	7330	A1,D,A1	A1,D	2670;5256	Recombinant of A1, D, F1	A1,D,F1	unassigned_1, A1-D-C-D	A1,C,D	no agree	no agree	no agree	no agree	3121-4005
PG14_UG000208	8073	A1,D,A1,D,A1	A1,D	1352;3524;4348;5243	Recombinant of A1, D, C, G	A1,C,D,G	unassigned_1, A1-D-C-B-D-B-F1-D-B-D-B-D-B	A1,C,D,F1	no agree	no agree	no agree	no agree	7807-7927
PG15_UG000124	8092	A1,D,A1,D,A1	A1,D	383;1589;3917;4312	Recombinant of A1, D	A1,D	unassigned_1, A1-D-B-D-B-D-B-D	A1,D	A1,D	A1,D	A1,D	A1,D
PG15_UG000118	8171	A1	A1		HIV-1 Subtype A (A1)	A1	A1	A1	A1	A1	A1	A1
PG15_UG000836	6489	D,N/O,D,A1,D	A1,D,N/O	1072;4257;5228;7728	Recombinant of A1, D, G	A1,D,G	unassigned_1, A1-D-C-D-B-D	A1,C,D	no agree	no agree	no agree	no agree	1633-3324
PG15_UG000683	6488	D	D		Recombinant of D, A1, G	A1,D,G	D	D	no agree	no agree	D	no agree
PG15_UG000112	8232	D,A1,D	A1,D	5476;7702	Recombinant of D, A1	A1,D	unassigned_1, D-A1-01_AE-A1-01_AE-A1-C-A1-H-A1-H-A1-C-A1-C-A1-C-A1-G-C-A1	A1,C,D,G,H	A1,D	no agree	no agree	no agree
PG14_UG000272	6249	C,A1,D,C	A1,C,D	1117;1753;3846	Recombinant of C, D, A1, H	A1,C,D,H	unassigned_1, C-A1-D-B-D	A1,C,D	no agree	no agree	A1,C,D	no agree	301-687;6734-8292
PG15_UG000784	6108	D	D		Recombinant of D, G, C	C,D,G	D	D	no agree	no agree	D	no agree
PG15_UG000505	5863	A1	A1		Recombinant of A1, D, C, G, H	A1,C,D,G,H	unassigned_1, A1-D	A1,D	no agree	no agree	no agree	no agree
PG14_UG000046	7520	A1,D,A1,D,A1	A1,D	391;1021;5020;7880	Recombinant of A1, D, F1	A1,D,F1	unassigned_1, A1-D-B-D-C-D	A1,C,D	no agree	no agree	no agree	no agree	2917-3276;3667-4005
PG15_UG000129	7541	D	D		HIV-1 Subtype D	D	D	D	D	D	D	D
PG15_UG000710	8191	C,D,C,D,C	C,D	2408;2917;7467;8028	Recombinant of C, D, H	C,D,H	unassigned_1, C-D-B	C,D	no agree	no agree	C,D	no agree
PG14_UG000522	7780	A1	A1		HIV-1 Subtype A (A1)	A1	A1	A1	A1	A1	A1	A1
PG15_UG000706	5068	A1,BF/F1/F2/K,A1,H,A1	A1,BF/F1/F2/K,H	2300;3088;4494;5092	Recombinant of A1, F1, G, H	A1,F1,G,H	unassigned_1, A1-B	A1,D	no agree	no agree	no agree	no agree	1633-4005;4390-4843;4845-5074;5077-5193
PG14_UG000380	7291	D,A1,D,A1,D	A1,D	384;860;3522;4945	Recombinant of D, A1, B	A1,D	unassigned_1, D-01_AE-A1-G-01_AE-G-A1-G-A1	A1,D,G	A1,D	no agree	no agree	no agree	3253-3876
PG15_UG000761	6883	A1	A1		Recombinant of A1, G	A1,G	A1	A1	no agree	no agree	A1	no agree
PG15_UG000285	7315	D,A1,D,A1,D	A1,D	3092;4683;5438;7174	Recombinant of D, A1	A1,D	unassigned_1, D-A1-01_AE-F2-A1-01_AE-A1-G-A1-G-J-A1	A1,D,F2,G,J	A1,D	no agree	no agree	no agree	1636-2487
PG15_UG000715	5958	A1	A1		Recombinant of 35_AD, A1	35_AD,A1	A1	A1	no agree	no agree	A1	no agree
PG14_UG000007	8227	D	D		HIV-1 Subtype D	D	D	D	D	D	D	D
PG14_UG000650	8228	A1	A1		HIV-1 Subtype A (A1)	A1	A1	A1	A1	A1	A1	A1
PG15_UG000668	8205	D	D		HIV-1 Subtype D	D	unassigned_1, D-A1	A1,D	D	no agree	no agree	no agree
PG15_UG000182	7364	A1,D,A1	A1,D	6277;6593	HIV-1 Subtype A (A1)	A1	A1	A1	no agree	A1	no agree	no agree	3124-4005
PG15_UG000785	5841	D,A1,D,A1	A1,D	1130;2287;7600	Recombinant of D, A1, C	A1,C,D	unassigned_1, D-A1	A1,D	no agree	no agree	A1,D	no agree	1633-4005
PG14_UG000338	8221	C,D,C,D,C	C,D	2052;3002;5505;7153	Recombinant of C, D	C,D	unassigned_1, C-D	C,D	C,D	C,D	C,D	C,D
PG15_UG000048	7190	D,A1,D,A1,D	A1,D	1294;1878;5406;7244	Recombinant of D, A1, B, G	A1,D,G	unassigned_1, D-A1-01_AE-A1-F1-A1	A1,D,F1	no agree	no agree	no agree	no agree	2608-3600
PG15_UG000830	5857	A1	A1		Recombinant of A1, D	A1,D	A1	A1	no agree	no agree	A1	no agree
PG14_UG000248	8184	A1	A1		HIV-1 Subtype A (A1)	A1	A1	A1	A1	A1	A1	A1
PG15_UG000290	7687	D,A1,D,A1	A1,D	1762;4812;7622	Recombinant of D, A1, C, H	A1,C,D,H	unassigned_1, D-A1-01_AE-A1-C-A1-01_AE-A1	A1,C,D	no agree	no agree	no agree	no agree	3172-3726
PG15_UG000183	7753	A1	A1		HIV-1 Subtype A (A1)	A1	A1	A1	A1	A1	A1	A1
PG15_UG000015	6596	A1,D,A1,N/O,A1	A1,D,N/O	378;1169;2648;4755	Recombinant of A1, D, G	A1,D,G	unassigned_1, A1-D-B-D	A1,D	no agree	no agree	no agree	no agree	2677-3858;4845-5074;5077-5194
PG14_UG000547	8213	C,D,C,D	C,D	1607;4107;6951	Recombinant of C, D	C,D	unassigned_1, C-D-B-D-B-D-B-D	C,D	C,D	C,D	C,D	C,D
PG14_UG000430	8232	A1	A1		HIV-1 Subtype A (A1)	A1	A1	A1	A1	A1	A1	A1
PG15_UG000796	5855	A1,D,A1,D,A1	A1,D	391;1813;3857;7539	Recombinant of D, A1, J	A1,D,J	unassigned_1, D-G-A1-G-A1-F1-A1-A2-A1-A2	A1,D,F1,G	no agree	no agree	no agree	no agree	1632-4004
PG15_UG000356	8217	A1	A1		HIV-1 Subtype A (A1)	A1	A1	A1	A1	A1	A1	A1
PG15_UG000410	8247	D,A1,D,A1,D	A1,D	965;1768;5525;7202	Recombinant of A1, D	A1,D	unassigned_1, A1-B-K-B-D-F1-D-B-D-B-D	A1,D,F1,K	A1,D	no agree	no agree	no agree
PG14_UG000097	8224	A1	A1		HIV-1 Subtype A (A1)	A1	A1	A1	A1	A1	A1	A1
PG14_UG000076	8131	D	D		HIV-1 Subtype D	D	D	D	D	D	D	D
PG15_UG000302	7423	A1,D,A1,D,A1	A1,D	373;3912;4431;5559	Recombinant of D, A1	A1,D	unassigned_1, D-A1-B-A1-F1-A1	A1,D,F1	A1,D	no agree	no agree	no agree	2013-2661
PG14_UG000492	8250	A1,D,A1,D	A1,D	4245;5403;7239	Recombinant of A1, D, F1	A1,D,F1	unassigned_1, A1-B-C-B-F1-D-B-D-F1-D-B-D	A1,C,D,F1	no agree	no agree	no agree	no agree
PG15_UG000718	5766	A1,B/BF/BG/D/F1/F2/G/J/K/N/O,A1	A1,B/BF/BG/D/F1/F2/G/J/K/N/O	2695;3245	Recombinant of A1, D	A1,D	A1	A1	no agree	no agree	no agree	no agree	2140-2250;2674-2964;2975-4006;4321-4843;4845-5074;5077-5193
PG14_UG000516	8236	D,A1,D,A1,D	A1,D	353;937;3399;4573	Recombinant of D, A1	A1,D	unassigned_1, D-A1-01_AE-A1-01_AE-A1-G-A1-G-A1	A1,D,G	A1,D	no agree	no agree	no agree
PG15_UG000369	6110	D,A1	A1,D	5245	Recombinant of A1, D, F1, K, C, B	A1,C,D,F1,K	unassigned_1, D-A1-G-A1-F1-A1-A2-A1-C-A1-F1-A1-C	A1,C,D,F1,G	no agree	no agree	no agree	no agree	1893-2964;2968-4004
PG15_UG000090	8253	D,A1,D,A1	A1,D	2553;3720;8008	Recombinant of D, A1, B	A1,D	unassigned_1, D-A1-F2-A1-C-H-A1-G-A1-H	A1,C,D,F2,G,H	A1,D	no agree	no agree	no agree
PG14_UG000579	8202	A1	A1		HIV-1 Subtype A (A1)	A1	A1	A1	A1	A1	A1	A1
PG15_UG000336	8238	A1,D,A1,D,A1	A1,D	301;4105;7220;8006	Recombinant of D, A1, H, B	A1,D,H	unassigned_1, D-A1-01_AE-G-A1-H-A1-A2-A1	A1,D,G,H	no agree	no agree	no agree	no agree
PG15_UG000867	5857	A1	A1		Recombinant of A1, C, K	A1,C,K	A1	A1	no agree	no agree	A1	no agree
PG14_UG000302	8219	D	D		HIV-1 Subtype D	D	D	D	D	D	D	D
PG15_UG000645	7387	A1,D,A1	A1,D	2061;5245	Recombinant of A1, D, H	A1,D,H	unassigned_1, A1-F1-B-D-C-D-B	A1,C,D,F1	no agree	no agree	no agree	no agree	2974-3081;3088-3729
PG15_UG000725	6539	D,A1,D	A1,D	6141;6521	Recombinant of D, A1, B, K	A1,D,K	unassigned_1, D-A1	A1,D	no agree	no agree	A1,D	no agree	1633-1848;1861-2667;3430-3777;3787-4005
PG14_UG000335	5851	A1,D,A1	A1,D	946;5684	Recombinant of D, A1, G	A1,D,G	unassigned_1, D-A1-01_AE-A1	A1,D	no agree	no agree	A1,D	no agree	3169-4005;6734-8292
PG14_UG000395	8231	D	D		HIV-1 Subtype D	D	D	D	D	D	D	D
PG14_UG000113	8214	D	D		HIV-1 Subtype D	D	D	D	D	D	D	D
PG15_UG000256	6495	D	D		Recombinant of D, B, F1	D,F1	D	D	no agree	no agree	D	no agree
PG14_UG000014	8153	A1,D,A1	A1,D	4983;7614	Recombinant of A1, D	A1,D	unassigned_1, A1-D-B-D-B-D-A2-D-A2	A1,D	A1,D	A1,D	A1,D	A1,D
PG15_UG000037	7330	D	D		HIV-1 Subtype D	D	D	D	D	D	D	D
PG14_UG000063	8224	D	D		HIV-1 Subtype D	D	unassigned_1, D-B	D	D	D	D	D
PG15_UG000462	6390	D	D		Recombinant of D, A1, J	A1,D,J	D	D	no agree	no agree	D	no agree
PG15_UG000313	6823	D,A1,D	A1,D	4078;7250	Recombinant of D, A1, H, B, K	A1,D,H,K	unassigned_1, D-A1-A2-H-A1-G-B-A1	A1,D,G,H	no agree	no agree	no agree	no agree	3169-3393;3730-3999;4321-4843;4845-5074;5077-5192
PG15_UG000382	7623	A1	A1		Recombinant of A1, G	A1,G	A1	A1	no agree	no agree	A1	no agree
PG15_UG000377	6900	D	D		Recombinant of D, A1	A1,D	D	D	no agree	no agree	D	no agree
PG14_UG000117	8244	A1	A1		HIV-1 Subtype A (A1)	A1	A1	A1	A1	A1	A1	A1
PG15_UG000241	7691	A1,D,A1	A1,D	7157;7713	HIV-1 Subtype A (A1)	A1	unassigned_1, A1-D	A1,D	no agree	no agree	A1,D	no agree	3187-3723
PG14_UG000572	8240	A1,D,A1	A1,D	4675;5319	Recombinant of A1, D	A1,D	unassigned_1, A1-D	A1,D	A1,D	A1,D	A1,D	A1,D
PG14_UG000033	8227	A1,D,A1	A1,D	4419;4961	Recombinant of A1, D	A1,D	unassigned_1, A1-D-C-D-C-D-F1	A1,C,D,F1	A1,D	no agree	no agree	no agree
PG14_UG000555	8230	D,A1	A1,D	7706	HIV-1 Subtype D	D	unassigned_1, D-A1	A1,D	no agree	no agree	A1,D	no agree
PG15_UG000189	6349	D	D		HIV-1 Subtype D	D	D	D	D	D	D	D
PG15_UG000261	7634	D	D		HIV-1 Subtype D	D	D	D	D	D	D	D
PG14_UG000610	7267	D,A1,D,A1	A1,D	5740;7213;7986	Recombinant of D, A1	A1,D	unassigned_1, D-A1	A1,D	A1,D	A1,D	A1,D	A1,D	4321-4843;4845-5074;5077-5194
PG14_UG000241	8219	D	D		HIV-1 Subtype D	D	unassigned_1, D-B	D	D	D	D	D
PG14_UG000195	6136	C,D,A1,D	A1,C,D	339;1664;6271	Recombinant of A1, D	A1,D	unassigned_1, A1-D-B-C-B-D	A1,C,D	no agree	no agree	A1,C,D	no agree	2692-3219;3511-3807;6734-7681;7748-7941
PG15_UG000337	7481	A1	A1		HIV-1 Subtype A (A1)	A1	A1	A1	A1	A1	A1	A1
PG14_UG000652	5954	A1,B/BF/D/F1/F2/K,A1	A1,B/BF/D/F1/F2/K	2751;3289	Recombinant of A1, C	A1,C	A1	A1	no agree	no agree	no agree	no agree	2818-4008;4321-4843;4845-5074;5077-5193
PG15_UG000808	7339	A1,D,A1,D	A1,D	4113;4786;5744	Recombinant of A1, D, F1, K	A1,D,F1,K	unassigned_1, A1-D-F2-D-B-D-B-D-B-D-B-D-C-D-C-B-D-B-D-B-F2-B-F2-D	A1,C,D,F2	no agree	no agree	no agree	no agree	2017-2493;2758-2943
PG14_UG000589	8227	D	D		HIV-1 Subtype D	D	D	D	D	D	D	D
PG14_UG000519	8198	A1	A1		HIV-1 Subtype A (A1)	A1	unassigned_1, A1-B	A1,D	A1	no agree	no agree	no agree
PG15_UG000146	8219	A1,D,A1	A1,D	4601;5208	Recombinant of A1, D, B	A1,D	unassigned_1, A1-D-H	A1,D,H	A1,D	no agree	no agree	no agree
PG15_UG000780	5991	A1	A1		Recombinant of A1, G	A1,G	A1	A1	no agree	no agree	A1	no agree
PG15_UG000319	8171	A1	A1		HIV-1 Subtype A (A1)	A1	A1	A1	A1	A1	A1	A1
PG14_UG000282	8233	D	D		HIV-1 Subtype D	D	unassigned_1, D-A1	A1,D	D	no agree	no agree	no agree
PG14_UG000539	8229	D	D		HIV-1 Subtype D	D	D	D	D	D	D	D
PG14_UG000229	5786	C	C		Recombinant of C, A1	A1,C	C	C	no agree	no agree	C	no agree
PG15_UG000246	5838	D	D		Recombinant of D, B, K, C, A1	A1,C,D,K	D	D	no agree	no agree	D	no agree
PG15_UG000273	5711	A1	A1		Recombinant of A1, B, C	A1,C,D	A1	A1	no agree	no agree	A1	no agree
PG15_UG000757	5827	D	D		HIV-1 Subtype D, potential recombinant	D	D	D	D	D	D	D
PG14_UG000111	8218	C	C		HIV-1 Subtype C	C	unassigned_1, C-D	C,D	C	no agree	no agree	no agree
PG14_UG000420	7607	A1	A1		HIV-1 Subtype A (A1)	A1	A1	A1	A1	A1	A1	A1
PG14_UG000561	8239	A1	A1		HIV-1 Subtype A (A1)	A1	A1	A1	A1	A1	A1	A1
PG15_UG000006	5557	D,BF/F1/F2/K,A1,D	A1,BF/F1/F2/K,D	2394;3476;6587	Recombinant of D, F1, G, B, C	C,D,F1,G	unassigned_1, D-A1-B-A1-B-A1-G-A1	A1,D,G	no agree	no agree	no agree	no agree	2392-4173;4321-4843;4845-5074;5077-5193
PG14_UG000103	8229	D,A1	A1,D	5236	Recombinant of D, A1, B, F1	A1,D,F1	unassigned_1, D-A1-F1-A1-G-B-A1	A1,D,F1,G	no agree	no agree	no agree	no agree
PG15_UG000546	7564	D	D		Recombinant of D, B	D	D	D	D	D	D	D
PG14_UG000051	5035	D	D		Recombinant of D, C, G	C,D,G	D	D	no agree	no agree	D	no agree
PG15_UG000731	5829	A1,D	A1,D	307	Recombinant of D, B	D	D	D	no agree	D	no agree	no agree	1633-4008
PG15_UG000473	5982	A1	A1		Recombinant of A1, D	A1,D	A1	A1	no agree	no agree	A1	no agree
PG15_UG000339	8226	A1,D,A1,D,A1	A1,D	2260;3439;5644;7612	Recombinant of A1, D	A1,D	unassigned_1, A1-D-B-D-B-D-B-D-B-D	A1,D	A1,D	A1,D	A1,D	A1,D
PG14_UG000254	8247	D,A1,D	A1,D	5398;7227	Recombinant of D, A1	A1,D	unassigned_1, D-A1-C-A1-G-A1-G-A1	A1,C,D,G	A1,D	no agree	no agree	no agree
PG14_UG000079	6237	A1,D,A1,D	A1,D	373;5249;5643	Recombinant of D, A1, K	A1,D,K	unassigned_1, D-A1-B-A1-C-A1	A1,C,D	no agree	no agree	no agree	no agree	6119-6502;6733-8292
PG14_UG000030	8230	D,A1,D,G,D	A1,D,G	4088;4922;5846;6525	Recombinant of D, A1, B	A1,D	unassigned_1, D-01_AE-A1-G-A1-G-A1-G-A1-G-A1-H-A1	A1,D,G,H	no agree	no agree	no agree	no agree
PG14_UG000684	7631	D	D		HIV-1 Subtype D	D	D	D	D	D	D	D
PG15_UG000874	5864	A1	A1		Recombinant of A1, H	A1,H	A1	A1	no agree	no agree	A1	no agree
PG15_UG000299	7071	D	D		Recombinant of D, B, K	D,K	D	D	no agree	no agree	D	no agree
PG15_UG000562	6876	A1,D,A1	A1,D	5221;7227	Recombinant of A1, D	A1,D	unassigned_1, A1-D-B-D	A1,D	A1,D	A1,D	A1,D	A1,D	2689-4005
PG14_UG000286	6630	D	D		HIV-1 Subtype D	D	D	D	D	D	D	D
PG14_UG000330	6941	C	C		Recombinant of C, 31_BC, A1	31_DC,A1,C	C	C	no agree	no agree	C	no agree
PG14_UG000673	6550	A1,D	A1,D	6255	HIV-1 Subtype A (A1)	A1	A1	A1	no agree	A1	no agree	no agree	2971-3090;6734-8292
PG14_UG000543	8229	A1,C,D,A1	A1,C,D	3396;7271;7614	Recombinant of A1, C	A1,C	unassigned_1, A1-C-D-C-B-C-B-C-D	A1,C,D	no agree	no agree	A1,C,D	no agree
PG14_UG000562	8241	A1,N/O,D,A1	A1,D,N/O	680;7235;7566	Recombinant of A1, D	A1,D	unassigned_1, A1-C-D-F2-D-B-D-B-D-B-D-B-D	A1,C,D,F2	no agree	no agree	no agree	no agree
PG15_UG000746	6083	A1,D,A1,D	A1,D	399;1832;7655	Recombinant of A1, 35_AD, D	35_AD,A1	unassigned_1, A1-B-D-B-D-B-D-B-D	A1,D	no agree	no agree	A1,D	no agree	1855-4005
PG15_UG000758	8212	A1,D,A1	A1,D	6068;6489	HIV-1 Subtype A (A1)	A1	A1	A1	no agree	A1	no agree	no agree
PG15_UG000688	7139	D,A1,N/O,BG/G,A1,D	A1,BG/G,D,N/O	1908;2576;4364;5633;7221	Recombinant of D, A1, B	A1,D	unassigned_1, D-A1-G-01_AE-A1-G-C-01_AE-C-F2-C-A1-J-G-A1-G-A1	A1,C,D,F2,G,J	no agree	no agree	no agree	no agree	1927-2748;2935-3174
PG15_UG000080	5441	D,A1,D	A1,D	3838;6827	Recombinant of D, J, H, C, G	C,D,G,H,J	unassigned_1, D-A1-C-A1-G-A1-G-01_AE-F2-A2-A1	A1,C,D,F2,G	no agree	no agree	no agree	no agree	1633-4005;4845-5074;5077-5194
PG14_UG000193	8007	A1,D,A1	A1,D	4175;7643	Recombinant of A1, D	A1,D	unassigned_1, A1-H-D-H-D-B-D-B-D-H-D-B-C-01_AE-D-J-D	A1,C,D,H,J	A1,D	no agree	no agree	no agree	8077-8292
PG15_UG000101	8225	D,A1,D	A1,D	4213;4981	Recombinant of D, A1	A1,D	unassigned_1, D-G-A1	A1,D,G	A1,D	no agree	no agree	no agree
PG14_UG000407	6041	D,A1,D	A1,D	1017;5570	Recombinant of A1, D, G	A1,D,G	unassigned_1, A1-D-B-H-D	A1,D,H	no agree	no agree	no agree	no agree	3142-4005;6736-7157;7335-7681;7748-8240
PG15_UG000574	5859	A1	A1		Recombinant of A1, K	A1,K	A1	A1	no agree	no agree	A1	no agree
PG15_UG000217	8234	A1,D,A1,D	A1,D	880;2977;4789	Recombinant of D, A1	A1,D	unassigned_1, D-A1-G-A1-01_AE-A1-01_AE-A1-G-A1	A1,D,G	A1,D	no agree	no agree	no agree
PG15_UG000529	6840	A1	A1		HIV-1 Subtype A (A1)	A1	A1	A1	A1	A1	A1	A1
PG15_UG000544	6973	A1	A1		HIV-1 Subtype A (A1)	A1	A1	A1	A1	A1	A1	A1
PG15_UG000815	6904	A1,C,A1,H,A1	A1,C,H	4747;5403;6140;6494	Recombinant of A1, C	A1,C	unassigned_1, A1-C-D	A1,C,D	no agree	no agree	no agree	no agree	1901-2986;3089-3241
PG15_UG000332	5122	D,C,D	C,D	1584;1887	Recombinant of D, B, A1, G	A1,D,G	D	D	no agree	no agree	no agree	no agree	1894-3729;5959-7074;8148-8292
PG14_UG000246	8242	A1,D,A1,D,A1	A1,D	1001;1585;4987;7677	Recombinant of A1, D	A1,D	unassigned_1, A1-D-C-D-B-D-C-D-F1-C-F1-D-01_AE-D-B-F1-D-F1-D-B	A1,C,D,F1	A1,D	no agree	no agree	no agree
PG15_UG000159	6765	D,A1	A1,D	7545	Recombinant of D, A1	A1,D	unassigned_1, D-G-01_AE-G-A1-01_AE-A1	A1,D,G	A1,D	no agree	no agree	no agree	2749-4005;8075-8292
PG15_UG000135	5294	A1,D,A1,D,A1	A1,D	1442;2184;3872;4770	Recombinant of A1, D, C	A1,C,D	unassigned_1, A1-D-B-D-C	A1,C,D	no agree	A1,C,D	no agree	no agree	2236-4318;4321-4843;4845-5074;5077-5192
PG15_UG000573	6535	A1,B/BF/BG/D/F1/F2/G/J/K/N/O,A1	A1,B/BF/BG/D/F1/F2/G/J/K/N/O	1686;2010	Recombinant of A1, J	A1,J	A1	A1	no agree	no agree	no agree	no agree	2012-3721
PG14_UG000221	6636	A1	A1		HIV-1 Subtype A (A1)	A1	A1	A1	A1	A1	A1	A1
PG15_UG000872	6072	D	D		Recombinant of D, K, H	D,H,K	D	D	no agree	no agree	D	no agree
PG14_UG000044	6963	D	D		Recombinant of D, A1, B, G	A1,D,G	D	D	no agree	no agree	D	no agree
PG14_UG000053	8221	A1	A1		HIV-1 Subtype A (A1)	A1	A1	A1	A1	A1	A1	A1
PG14_UG000188	5365	A1,D,A1,D,A1,D	A1,D	442;1005;1328;1836;6252	Recombinant of A1, D, H	A1,D,H	unassigned_1, A1-D	A1,D	no agree	no agree	A1,D	no agree	2695-4005;6734-8292
PG14_UG000152	8199	A1	A1		HIV-1 Subtype A (A1)	A1	A1	A1	A1	A1	A1	A1
PG15_UG000526	6263	C	C		Recombinant of C, A1, G, J	A1,C,G,J	C	C	no agree	no agree	C	no agree
PG15_UG000403	6197	A1,D	A1,D	4603	Recombinant of D, A1, G	A1,D,G	unassigned_1, D-A1-01_AE-A1-01_AE-A1-01_AE-G-A1-01_AE	A1,D,G	no agree	A1,D,G	no agree	no agree	2001-4007
PG15_UG000046	6412	D,A1,C,D	A1,C,D	355;669;1594	Recombinant of D, A1, C, G	A1,C,D,G	unassigned_1, D-C-A1-C	A1,C,D	no agree	no agree	A1,C,D	no agree	1936-2406;2748-4007
PG15_UG000754	6242	A1	A1		Recombinant of A1, H	A1,H	unassigned_1, A1-01_AE	A1	no agree	no agree	A1	no agree
PG15_UG000832	6213	01	01		Recombinant of 01_AE, D	A1,D	01_AE	A1	no agree	no agree	no agree	no agree
PG14_UG000424	8082	A1,D,A1	A1,D	1745;3071	Recombinant of A1, D	A1,D	unassigned_1, A1-D-B-D-B	A1,D	A1,D	A1,D	A1,D	A1,D
PG15_UG000679	6258	D,A1,D	A1,D	5112;7231	Recombinant of D, A1, K	A1,D,K	unassigned_1, D-A1-F1-A1-01_AE-A1-A2-A1	A1,D,F1	no agree	no agree	no agree	no agree	1633-2748;3007-3129;3142-3735;3884-4005
PG14_UG000402	8158	C,A1,C,A1	A1,C	3611;3911;7748	Recombinant of C, A1, D	A1,C,D	unassigned_1, C-A1-01_AE-A1-F1-A1-D-A1-G-D-F1-A1	A1,C,D,F1,G	no agree	no agree	no agree	no agree
PG15_UG000220	5197	D,H,D	D,H	2143;2673	Recombinant of D, C, H, G, J	C,D,G,H,J	D	D	no agree	no agree	no agree	no agree	2186-4280;4321-4843;4845-5074;5077-5192
PG14_UG000308	8240	D,A1	A1,D	7730	Recombinant of D, B, A1	A1,D	unassigned_1, D-01_AE-A1	A1,D	A1,D	A1,D	A1,D	A1,D
PG15_UG000788	5864	A1,D,A1,D	A1,D	6149;6835;7390	Recombinant of A1, D, 35_AD, K	35_AD,A1,D,K	unassigned_1, A1-D-B-D-B-D-B-D-B	A1,D	no agree	no agree	A1,D	no agree	1636-4008
PG14_UG000052	8121	D	D		HIV-1 Subtype D	D	D	D	D	D	D	D
PG14_UG000025	8248	A1,D,A1,D,A1	A1,D	1160;2038;2673;7631	Recombinant of D, A1	A1,D	unassigned_1, A1-D-B-D-B-D-B-D-B-D-B-D	A1,D	A1,D	A1,D	A1,D	A1,D
PG14_UG000206	5840	D	D		Recombinant of D, A1, C	A1,C,D	D	D	no agree	no agree	D	no agree
PG14_UG000344	8228	D	D		HIV-1 Subtype D	D	D	D	D	D	D	D
PG15_UG000210	6111	D	D		Recombinant of D, C, F1, A1, H	A1,C,D,F1,H	D	D	no agree	no agree	D	no agree
PG15_UG000730	7196	D,A1	A1,D	5322	Recombinant of D, A1, K, F1, G	A1,D,F1,G,K	unassigned_1, D-A1-G-A2-A1-G-A1	A1,D,G	no agree	no agree	no agree	no agree	3160-4005
PG14_UG000252	8035	A1	A1		HIV-1 Subtype A (A1)	A1	A1	A1	A1	A1	A1	A1
PG14_UG000310	7691	D,A1,D	A1,D	5407;7209	Recombinant of D, A1	A1,D	unassigned_1, D-A1-F1-A2-01_AE-A2-01_AE-F1-A1-F1	A1,D,F1	A1,D	no agree	no agree	no agree	3667-3900
PG15_UG000236	5792	A1,D,A1	A1,D	3350;7711	Recombinant of A1, D, J, B	A1,D,J	unassigned_1, A1-D-F1-B-D	A1,D,F1	no agree	no agree	no agree	no agree	123-695;3331-4318;4321-4843;4845-5074;5077-5192
PG15_UG000047	8233	D,A1	A1,D	7722	HIV-1 Subtype D	D	unassigned_1, D-A1-C-A1-C-A1-C-A1	A1,C,D	no agree	no agree	no agree	no agree
PG15_UG000387	8233	A1,D,A1,BG/G/N/O,A1	A1,BG/G/N/O,D	593;4227;4664;5323	Recombinant of D, A1	A1,D	unassigned_1, D-01_AE-G-A1-01_AE-A1-B-A1	A1,D,G	no agree	no agree	no agree	no agree
PG15_UG000576	6886	A1	A1		HIV-1 Subtype A (A1)	A1	A1	A1	A1	A1	A1	A1
PG14_UG000349	8248	A1	A1		HIV-1 Subtype A (A1)	A1	unassigned_1, A1-H	A1,H	A1	no agree	no agree	no agree
PG15_UG000759	7199	A1,D,A1,D	A1,D	341;1053;4814	Recombinant of D, A1, B	A1,D	unassigned_1, D-A1	A1,D	A1,D	A1,D	A1,D	A1,D	2665-3651
PG15_UG000405	5729	A1,D,C	A1,C,D	6259;6747	Recombinant of A1, G	A1,G	A1	A1	no agree	no agree	no agree	no agree	2689-4005;6734-7681;7748-7941
PG15_UG000115	7321	D,A1,D	A1,D	307;4222	Recombinant of D, A1	A1,D	unassigned_1, D-A1-01_AE-A1-01_AE-A1-01_AE-A1-G-A1-G	A1,D,G	A1,D	no agree	no agree	no agree	3169-4005
PG15_UG000351	8230	A1,N/O,D,A1,D	A1,D,N/O	1240;4621;5417;6420	Recombinant of A1, D, G	A1,D,G	unassigned_1, A1-D-C-B-D-F1-D-F1-D	A1,C,D,F1	no agree	no agree	no agree	no agree
PG14_UG000493	8219	D,A1	A1,D	7995	HIV-1 Subtype D	D	unassigned_1, D-A1	A1,D	no agree	no agree	A1,D	no agree
PG15_UG000058	6555	D	D		Recombinant of D, A1, H	A1,D,H	D	D	no agree	no agree	D	no agree
PG15_UG000738	8234	A1,D,A1	A1,D	6996;7393	Recombinant of A1, D	A1,D	unassigned_1, A1-D	A1,D	A1,D	A1,D	A1,D	A1,D
PG14_UG000233	8208	A1,D	A1,D	4459	Recombinant of A1, D, G	A1,D,G	unassigned_1, A1-B-J-D-B-D-B-D-F1-B-D-F1-D-F1-D-C-D	A1,C,D,F1,J	no agree	no agree	no agree	no agree
PG15_UG000594	6983	D	D		Recombinant of D, A1	A1,D	D	D	no agree	no agree	D	no agree
PG15_UG000550	6755	A1	A1		HIV-1 Subtype A (A1)	A1	A1	A1	A1	A1	A1	A1
PG14_UG000023	8223	A1,D,A1	A1,D	5774;7631	Recombinant of A1, D, B, K	A1,D,K	unassigned_1, A1-B-D-C-D-B-D	A1,C,D	no agree	no agree	no agree	no agree
PG15_UG000494	6322	D,B/BF/D/F1/F2/K,D,A1,D	A1,B/BF/D/F1/F2/K,D	1872;2398;6158;7904	Recombinant of D, A1, J, G	A1,D,G,J	unassigned_1, D-A1-F1-G-A1-A2-A1-C-A1	A1,C,D,F1,G	no agree	no agree	no agree	no agree	1972-3615;3806-4006
PG15_UG000673	6624	D,A1,C,A1	A1,C,D	1787;4042;7293	Recombinant of C, A1, D, B, G	A1,C,D,G	unassigned_1, C-D-B-A1-G-01_AE-A1-B-D-B-D-A1	A1,C,D,G	no agree	A1,C,D,G	no agree	no agree	2014-2274;2689-4008
PG14_UG000243	8247	A1,D,A1,D	A1,D	1926;3166;4796	Recombinant of A1, D	A1,D	unassigned_1, A1-D-B-D-B-D-F1-D-F2-B-D	A1,D,F1,F2	A1,D	no agree	no agree	no agree
PG15_UG000408	6707	A1	A1		HIV-1 Subtype A (A1)	A1	A1	A1	A1	A1	A1	A1
PG14_UG000227	8227	D,C	C,D	7998	HIV-1 Subtype D	D	D	D	no agree	D	no agree	no agree
PG15_UG000295	6818	A1,D,A1	A1,D	3363;3858	Recombinant of A1, G, D	A1,D,G	unassigned_1, A1-D	A1,D	no agree	no agree	A1,D	no agree	3385-3525;3931-4318;4321-4843;4845-5074;5077-5192
PG14_UG000646	6120	D,A1,D	A1,D	3438;4299	Recombinant of D, A1	A1,D	unassigned_1, D-01_AE	A1,D	A1,D	A1,D	A1,D	A1,D	3438-4004;6734-8292
PG14_UG000608	8223	D	D		HIV-1 Subtype D	D	D	D	D	D	D	D
PG15_UG000123	5399	D	D		Recombinant of D, A1	A1,D	D	D	no agree	no agree	D	no agree
PG15_UG000358	7543	A1	A1		HIV-1 Subtype A (A1)	A1	A1	A1	A1	A1	A1	A1
PG14_UG000238	7696	A1,B/BF/BG/D/F1/F2/G/J/K/N/O,D,A1	A1,B/BF/BG/D/F1/F2/G/J/K/N/O,D	5247;5583;7428	Recombinant of A1, D	A1,D	unassigned_1, A1-D-B-D-B-D-B-D-B-D-B-D-H-J	A1,D,H,J	no agree	no agree	no agree	no agree	6734-7240
PG15_UG000384	7341	D	D		Recombinant of D, A1, B	A1,D	D	D	no agree	no agree	D	no agree
PG14_UG000199	8221	D,A1,D,A1,D,A1	A1,D	2728;3030;5563;7235;7629	Recombinant of D, A1	A1,D	unassigned_1, D-A1-01_AE-A1-C-01_AE-A2-A1	A1,C,D	A1,D	no agree	no agree	no agree
PG14_UG000128	8218	D	D		HIV-1 Subtype D	D	D	D	D	D	D	D
PG15_UG000022	5843	D,A1,D	A1,D	1713;3065	Recombinant of D, A1, C, B	A1,C,D	unassigned_1, D-A1	A1,D	no agree	no agree	A1,D	no agree	1633-4008
PG15_UG000197	6986	D,A1,N/O,D,A1	A1,D,N/O	1090;4992;7281;7987	Recombinant of A1, D, G	A1,D,G	unassigned_1, A1-D-B-D-C-B-D-B-D-F1-D-B-D	A1,C,D,F1	no agree	no agree	no agree	no agree	2749-4005
PG14_UG000410	5790	A1,B/BF/BG/D/F1/F2/G/J/K/N/O	A1,B/BF/BG/D/F1/F2/G/J/K/N/O	6756	Recombinant of A1, K	A1,K	A1	A1	no agree	no agree	no agree	no agree	2746-4005;6733-7681;7748-7945
PG14_UG000565	8219	A1,D,A1	A1,D	1287;2729	Recombinant of A1, D	A1,D	unassigned_1, A1-B-D-B-D-B-D-C-D	A1,C,D	A1,D	no agree	no agree	no agree
PG15_UG000024	7362	A1,D,A1	A1,D	7165;7695	HIV-1 Subtype A (A1)	A1	unassigned_1, A1-B-C-B-C-D	A1,C,D	no agree	no agree	no agree	no agree	3124-4005
PG15_UG000304	8245	A1,D,A1	A1,D	6099;6421	HIV-1 Subtype A (A1)	A1	A1	A1	no agree	A1	no agree	no agree
PG14_UG000533	8228	D	D		HIV-1 Subtype D	D	D	D	D	D	D	D
PG15_UG000243	5685	A1,D,BG/G/N/O,A1,D	A1,BG/G/N/O,D	353;2114;4974;6459	Recombinant of D, A1, G	A1,D,G	unassigned_1, D-A1-01_AE-A1-G-A1-B	A1,D,G	no agree	A1,D,G	no agree	no agree	2155-4002;6728-7384
PG15_UG000509	7479	D,A1	A1,D	7986	Recombinant of D, B	D	unassigned_1, D-A1	A1,D	no agree	no agree	A1,D	no agree	2380-3075
PG15_UG000648	7828	B/BF/D/F1/F2/K,A1,D,A1	A1,B/BF/D/F1/F2/K,D	301;4576;5045	Recombinant of A1, D	A1,D	unassigned_1, A1-D-B-D-B-D-B-D	A1,D	no agree	A1,D	no agree	no agree	2761-2931;2983-3222
PG14_UG000191	5163	A1,D,A1,D,A1	A1,D	1774;2465;4319;5381	Recombinant of A1, D, B, F1, G	A1,D,F1,G	unassigned_1, A1-B-D	A1,D	no agree	no agree	A1,D	no agree	2353-4005;6735-7528;7543-7681;7748-8163
PG15_UG000860	6729	A1	A1		Recombinant of A1, G	A1,G	A1	A1	no agree	no agree	A1	no agree
PG14_UG000369	6756	D,A1	A1,D	7365	Recombinant of D, B, A1, G	A1,D,G	D	D	no agree	no agree	no agree	no agree	3088-3729;6735-7292
PG15_UG000517	5832	D	D		Recombinant of D, C	C,D	D	D	no agree	no agree	D	no agree
PG15_UG000622	8225	A1	A1		HIV-1 Subtype A (A1)	A1	A1	A1	A1	A1	A1	A1
PG15_UG000128	5424	A1,D	A1,D	6118	Recombinant of A1, G	A1,G	A1	A1	no agree	no agree	no agree	no agree	2749-4005;6736-8292
PG14_UG000329	8231	D,A1	A1,D	5228	Recombinant of D, A1, B	A1,D	unassigned_1, D-A1-F1-A1-F1-A1-F1-A1	A1,D,F1	A1,D	no agree	no agree	no agree
PG15_UG000166	7187	C,A1,D,C,A1	A1,C,D	6012;6556;7221;7714	Recombinant of C, A1, D, F1	A1,C,D,F1	unassigned_1, C-01_AE-A1-F1-A1-F1-A1-D-01_AE-A1	A1,C,D,F1	no agree	A1,C,D,F1	no agree	no agree	3124-4005
PG15_UG000530	6506	A1,D,A1,D	A1,D	364;5385;7266	Recombinant of A1, D, F1, B	A1,D,F1	unassigned_1, D-A1-A2	A1,D	no agree	no agree	A1,D	no agree	1630-3333
PG15_UG000467	6110	D,A1,D,A1	A1,D	5561;7152;7905	Recombinant of D, A1, C, H	A1,C,D,H	unassigned_1, D-A1-G-A1-C-A1-G-01_AE-A1-F1-A1	A1,C,D,F1,G	no agree	no agree	no agree	no agree	1903-4002
PG15_UG000577	6139	A1	A1		Recombinant of A1, 35_AD	35_AD,A1	A1	A1	no agree	no agree	A1	no agree
PG15_UG000341	7447	D,A1,D	A1,D	6721;7153	Recombinant of D, A1, C	A1,C,D	unassigned_1, D-A1-F1-A1	A1,D,F1	no agree	no agree	no agree	no agree	3248-4006
PG15_UG000817	5866	A1,D,A1	A1,D	5824;6521	Recombinant of 35_AD, A1	35_AD,A1	A1	A1	no agree	no agree	no agree	no agree	1633-4005
PG14_UG000086	8222	A1,K,A1,D	A1,D,K	5155;5458;7148	Recombinant of A1, D	A1,D	unassigned_1, A1-B-D-F1-D-F1-D	A1,D,F1	no agree	no agree	no agree	no agree
PG14_UG000016	8225	A1	A1		HIV-1 Subtype A (A1)	A1	A1	A1	A1	A1	A1	A1
PG14_UG000680	7737	D,A1	A1,D	7569	Recombinant of D, A1, F1	A1,D,F1	unassigned_1, D-A1-01_AE-A1-B-A1-G-A1	A1,D,G	no agree	no agree	no agree	no agree	3148-3339;3553-3864
PG14_UG000094	6594	A1	A1		Recombinant of A1, D, J	A1,D,J	A1	A1	no agree	no agree	A1	no agree
PG15_UG000799	6241	A1,C,A1	A1,C	2718;3868	Recombinant of A1, C, G, D, J	A1,C,D,G,J	unassigned_1, A1-C	A1,C	no agree	no agree	A1,C	no agree	2014-4005
PG14_UG000657	8203	D	D		HIV-1 Subtype D	D	D	D	D	D	D	D
PG14_UG000012	8231	A1	A1		HIV-1 Subtype A (A1)	A1	A1	A1	A1	A1	A1	A1
PG_UG177552-o	6111	D,A1	A1,D	7973	Recombinant of D, A1	A1,D	unassigned_1, D-A1	A1,D	A1,D	A1,D	A1,D	A1,D	1903-4008
PG15_UG000707	8239	D	D		HIV-1 Subtype D	D	D	D	D	D	D	D
PG15_UG000385	7963	A1	A1		HIV-1 Subtype A (A1)	A1	A1	A1	A1	A1	A1	A1
PG14_UG000576	8216	A1	A1		HIV-1 Subtype A (A1)	A1	A1	A1	A1	A1	A1	A1
PG14_UG000015	8243	A1,D,A1,D,A1	A1,D	1160;4185;5025;7633	Recombinant of D, A1	A1,D	unassigned_1, D-A1-G-A1-01_AE-A1-01_AE-A1-01_AE-A1-01_AE-A1-G-01_AE-G-A1-01_AE-A1-01_AE-A1	A1,D,G	A1,D	no agree	no agree	no agree
PG15_UG000793	5832	D	D		HIV-1 Subtype D	D	D	D	D	D	D	D
PG14_UG000598	8236	A1	A1		HIV-1 Subtype A (A1)	A1	A1	A1	A1	A1	A1	A1
PG14_UG000040	7330	D,A1	A1,D	7986	Recombinant of D, A1	A1,D	unassigned_1, D-A1	A1,D	A1,D	A1,D	A1,D	A1,D	4321-4843;4845-5074;5077-5195
PG14_UG000372	8212	A1	A1		HIV-1 Subtype A (A1)	A1	A1	A1	A1	A1	A1	A1
PG14_UG000328	5299	A1	A1		Recombinant of A1, 35_AD, H, D, B	35_AD,A1,D,H	A1	A1	no agree	no agree	A1	no agree
PG15_UG000628	8230	D	D		HIV-1 Subtype D	D	D	D	D	D	D	D
PG15_UG000375	5458	D,B/BF/D/F1/F2/K,D	B/BF/D/F1/F2/K,D	1913;2965	Recombinant of D, A1, H, J	A1,D,H,J	unassigned_1, D-A1	A1,D	no agree	no agree	no agree	no agree	1903-4005;6734-7407
PG14_UG000132	8225	D,A1,D	A1,D	6148;6541	Recombinant of D, A1, B	A1,D	unassigned_1, D-G-A1	A1,D,G	A1,D	no agree	no agree	no agree
PG15_UG000735	7838	D	D		HIV-1 Subtype D	D	D	D	D	D	D	D
PG15_UG000265	7975	A1,D,A1,D	A1,D	409;4825;5124	Recombinant of D, A1	A1,D	unassigned_1, D-A1-G-A1-G-A1	A1,D,G	A1,D	no agree	no agree	no agree	3127-3396
PG15_UG000506	6257	D,A1	A1,D	1177	Recombinant of A1, D, G	A1,D,G	unassigned_1, A1-F2-D-B-D-B-D-C-D-B-D-B-D	A1,C,D,F2	no agree	no agree	no agree	no agree	2050-4005
PG14_UG000027	8222	A1	A1		HIV-1 Subtype A (A1)	A1	A1	A1	A1	A1	A1	A1
PG15_UG000373	6028	C	C		Recombinant of C, 31_BC	31_DC,C	C	C	no agree	no agree	C	no agree
PG15_UG000004	6831	A1	A1		Recombinant of A1, D, G	A1,D,G	unassigned_1, A1-B	A1,D	no agree	no agree	no agree	no agree
PG15_UG000407	8224	A1	A1		HIV-1 Subtype A (A1)	A1	A1	A1	A1	A1	A1	A1
PG15_UG000813	5869	A1	A1		HIV-1 Subtype A (A1)	A1	A1	A1	A1	A1	A1	A1
PG14_UG000353	5325	A1	A1		HIV-1 Subtype A (A1)	A1	unassigned_1, A1-D	A1,D	A1	no agree	no agree	no agree
PG15_UG000861	6212	A1	A1		Recombinant of A1, D, G	A1,D,G	A1	A1	no agree	no agree	A1	no agree
PG14_UG000550	8228	D	D		HIV-1 Subtype D	D	D	D	D	D	D	D
PG14_UG000495	8226	D,A1	A1,D	5575	Recombinant of D, A1, K	A1,D,K	unassigned_1, D-A1-G-A1-01_AE-A1-C-F1-A1-F1-A1-J-A1	A1,C,D,F1,G,J	no agree	no agree	no agree	no agree
PG14_UG000511	8206	D,A1,D,C,A1	A1,C,D	1170;3377;4867;5354	Recombinant of A1, D	A1,D	unassigned_1, A1-D-B-D-B-D-C-D-B-D-B-F1	A1,C,D,F1	no agree	no agree	no agree	no agree
PG15_UG000089	7945	D	D		HIV-1 Subtype D	D	D	D	D	D	D	D
PG14_UG000271	6721	C	C		HIV-1 Subtype C	C	C	C	C	C	C	C
PG14_UG000578	7401	D	D		Recombinant of D, A1, K	A1,D,K	unassigned_1, D-B	D	no agree	no agree	D	no agree
PG15_UG000465	6111	D,A1,B/BF/D/F1/F2/K,A1,D	A1,B/BF/D/F1/F2/K,D	1902;3940;4876;7251	Recombinant of A1, D, H	A1,D,H	unassigned_1, D-G-A1-A2-A1-G-A1	A1,D,G	no agree	no agree	no agree	no agree	1902-4004
PG15_UG000468	6550	A1,D,H,D	A1,D,H	571;2136;2730	Recombinant of D, A1, J, B, K	A1,D,J,K	unassigned_1, D-A1	A1,D	no agree	no agree	no agree	no agree	2131-3729
PG15_UG000354	5841	D	D		Recombinant of D, K, B	D,K	D	D	no agree	no agree	D	no agree
PG15_UG000260	6581	D,G,D	D,G	5794;6595	Recombinant of D, A1	A1,D	unassigned_1, D-F1-A1	A1,D,F1	no agree	no agree	no agree	no agree	2380-4008
PG14_UG000377	8218	A1	A1		HIV-1 Subtype A (A1)	A1	A1	A1	A1	A1	A1	A1
PG15_UG000492	6921	A1,D,A1	A1,D	6087;6526	HIV-1 Subtype A (A1)	A1	A1	A1	no agree	A1	no agree	no agree	2692-4005
PG15_UG000397	7199	A1,D,A1,D,A1	A1,D	400;3494;4354;5596	Recombinant of A1, D, J	A1,D,J	unassigned_1, D-A1-01_AE-A1-01_AE-A1-H-F1-A1	A1,D,F1,H	no agree	no agree	no agree	no agree	2548-2661;3121-4005
PG14_UG000651	8181	A1,C,A1	A1,C	4341;4950	Recombinant of A1, C, D	A1,C,D	unassigned_1, A1-C-D	A1,C,D	no agree	A1,C,D	no agree	no agree
PG15_UG000629	8240	D,A1,D	A1,D	5248;7483	Recombinant of D, A1	A1,D	unassigned_1, D-A1-G-A1-G-A1-G-A1-C-G-A1-A2-A1	A1,C,D,G	A1,D	no agree	no agree	no agree
PG14_UG000161	6982	A1	A1		HIV-1 Subtype A (A1)	A1	A1	A1	A1	A1	A1	A1
PG15_UG000703	6560	D,B/BF/D/F1/F2/K,D	B/BF/D/F1/F2/K,D	2080;2742	Recombinant of D, J, G	D,G,J	D	D	no agree	no agree	no agree	no agree	2080-3726
PG15_UG000661	6982	A1,BG/G/J/N/O,A1,D	A1,BG/G/J/N/O,D	1792;2133;4992	Recombinant of A1, D, J	A1,D,J	unassigned_1, D-A1-F2-01_AE-A1-G-A1	A1,D,F2,G	no agree	no agree	no agree	no agree	2023-3105;3172-3291
PG15_UG000728	5866	D,A1	A1,D	1778	Recombinant of A1, C, B	A1,C,D	unassigned_1, A1-D-B-D-B	A1,D	no agree	no agree	A1,D	no agree	1636-4008
PG14_UG000472	8228	D	D		HIV-1 Subtype D	D	D	D	D	D	D	D
PG15_UG000077	6126	D	D		Recombinant of D, F1	D,F1	D	D	no agree	no agree	D	no agree
PG14_UG000031	8244	D,A1,D,A1,D	A1,D	2491;2812;5592;7013	Recombinant of D, A1, K, C	A1,C,D,K	unassigned_1, D-A1-G-F1-A1	A1,D,F1,G	no agree	no agree	no agree	no agree
PG14_UG000298	8193	C	C		HIV-1 Subtype C	C	C	C	C	C	C	C
PG14_UG000668	7372	A1	A1		HIV-1 Subtype A (A1)	A1	A1	A1	A1	A1	A1	A1
PG15_UG000308	6876	D,B/BF/BG/D/F1/F2/G/J/K/N/O,A1,D,A1	A1,B/BF/BG/D/F1/F2/G/J/K/N/O,D	2585;4441;6935;8004	Recombinant of D, A1	A1,D	unassigned_1, D-A1-C-A1	A1,C,D	no agree	no agree	no agree	no agree	3256-3714;4321-4843;4845-5074;5077-5193
PG14_UG000653	8232	D	D		HIV-1 Subtype D	D	D	D	D	D	D	D
PG14_UG000137	8217	A1	A1		HIV-1 Subtype A (A1)	A1	A1	A1	A1	A1	A1	A1
PG14_UG000494	8218	A1	A1		HIV-1 Subtype A (A1)	A1	A1	A1	A1	A1	A1	A1
PG14_UG000279	8221	A1,B/BF/D/F1/F2/K,A1,D,A1	A1,B/BF/D/F1/F2/K,D	5300;5720;6095;6681	Recombinant of A1, D	A1,D	unassigned_1, A1-D	A1,D	no agree	A1,D	no agree	no agree
PG14_UG000406	8221	A1,D,A1,D,A1	A1,D	1932;3113;4423;5235	Recombinant of A1, D	A1,D	unassigned_1, A1-D-H-C-D-C-D	A1,C,D,H	A1,D	no agree	no agree	no agree
PG14_UG000655	8040	A1	A1		HIV-1 Subtype A (A1)	A1	A1	A1	A1	A1	A1	A1
PG15_UG000856	5862	A1	A1		Recombinant of A1, D, C, K	A1,C,D,K	A1	A1	no agree	no agree	A1	no agree
PG15_UG000469	6034	A1	A1		Recombinant of A1, D, K	A1,D,K	A1	A1	no agree	no agree	A1	no agree
PG14_UG000312	6910	A1	A1		HIV-1 Subtype A (A1)	A1	A1	A1	A1	A1	A1	A1
PG15_UG000841	5848	A1,D,A1	A1,D	4162;7159	Recombinant of A1, D, B	A1,D	unassigned_1, A1-D	A1,D	A1,D	A1,D	A1,D	A1,D	1632-4004
PG15_UG000064	7728	D	D		HIV-1 Subtype D	D	D	D	D	D	D	D
PG15_UG000732	6898	A1	A1		HIV-1 Subtype A (A1)	A1	A1	A1	A1	A1	A1	A1
PG14_UG000026	8217	D	D		HIV-1 Subtype D	D	D	D	D	D	D	D
PG15_UG000824	6442	A1,C,A1	A1,C	2005;2558	Recombinant of A1, G, J, K	A1,G,J,K	A1	A1	no agree	no agree	no agree	no agree	2017-3798
PG15_UG000396	6974	A1	A1		HIV-1 Subtype A (A1)	A1	A1	A1	A1	A1	A1	A1
PG14_UG000671	8014	D	D		HIV-1 Subtype D	D	D	D	D	D	D	D
PG15_UG000157	6314	D,A1,D	A1,D	4895;7132	Recombinant of D, A1	A1,D	unassigned_1, D-A1-C-A1-G-A1-G-A1	A1,C,D,G	A1,D	no agree	no agree	no agree	2083-4005
PG15_UG000364	6906	D,A1	A1,D	307	Recombinant of A2, A1, D, G	A1,D,G	unassigned_1, A2-D-B-D-B-D-B-D-B-D-A1	A1,D	no agree	no agree	A1,D	no agree	2695-3975
PG15_UG000192	8102	D	D		HIV-1 Subtype D	D	D	D	D	D	D	D
PG15_UG000153	7300	A1,N/O,C,A1	A1,C,N/O	2428;3916;4930	Recombinant of A1, D, C	A1,C,D	unassigned_1, A1-D-B-D-B-D-C-H-D	A1,C,D,H	no agree	no agree	no agree	no agree	3064-4005
PG15_UG000414	6782	A1,D,A1,D,N/O	A1,D,N/O	381;2392;3844;5263	Recombinant of D, A1, G	A1,D,G	unassigned_1, D-A1-H-A1-A2-A1-A2-A1-J-A1-J-A1	A1,D,H,J	no agree	no agree	no agree	no agree	2380-3789
PG15_UG000687	6742	D	D		Recombinant of D, A1	A1,D	unassigned_1, D-F1-A2-G-A1	A1,D,F1,G	no agree	no agree	no agree	no agree
PG15_UG000521	5849	A1,D,A1,D	A1,D	381;5394;7128	Recombinant of D, A1, C, J	A1,C,D,J	unassigned_1, D-A1-F1-A1-F1-J-F2-J-A1	A1,D,F1,F2,J	no agree	no agree	no agree	no agree	1633-4005
PG15_UG000702	6279	D	D		Recombinant of D, A1, J	A1,D,J	D	D	no agree	no agree	D	no agree
PG15_UG000152	7462	D,A1	A1,D	5581	Recombinant of D, A1	A1,D	unassigned_1, D-A1-A2-A1-01_AE-A1-H-F1-A1-A2-A1-A2-A1-A2-A1-01_AE-A2-A1	A1,D,F1,H	A1,D	no agree	no agree	no agree	3169-3924
PG15_UG000585	5863	D,A1,D,A1,D	A1,D	2213;3109;4369;7196	Recombinant of A1, D	A1,D	unassigned_1, D-01_AE-A1-C-A1-H-A2-G-A1	A1,C,D,G,H	A1,D	no agree	no agree	no agree	1636-4008
PG15_UG000513	6110	D,A1	A1,D	7973	Recombinant of D, A1, G, C, B	A1,C,D,G	unassigned_1, D-A2-A1-B	A1,D	no agree	no agree	A1,D	no agree	1633-1941;2198-4005
PG15_UG000365	6389	A1	A1		Recombinant of A1, B, J	A1,D,J	A1	A1	no agree	no agree	A1	no agree
PG15_UG000751	6567	D,A1,D,A1	A1,D	1162;1602;2807	Recombinant of A1, D, G, C	A1,C,D,G	unassigned_1, A1-B-F2-D-B-D	A1,D,F2	no agree	no agree	no agree	no agree	1633-3240
PG15_UG000822	6316	D,A1,D	A1,D	3170;3856	Recombinant of D, A1	A1,D	unassigned_1, D-A1	A1,D	A1,D	A1,D	A1,D	A1,D	1633-2661;3121-4005
PG15_UG000225	8233	A1,D,A1,D	A1,D	2488;5726;7174	Recombinant of A1, D	A1,D	unassigned_1, A1-D-B-D-B-D-H-D-B-D-B-D-B-D	A1,D,H	A1,D	no agree	no agree	no agree
PG14_UG000659	7987	A1	A1		HIV-1 Subtype A (A1)	A1	unassigned_1, A1-D	A1,D	A1	no agree	no agree	no agree
PG15_UG000548	7346	A1	A1		HIV-1 Subtype A (A1)	A1	unassigned_1, A1-B	A1,D	A1	no agree	no agree	no agree
PG15_UG000533	6081	D	D		Recombinant of D, K, F1	D,F1,K	D	D	no agree	no agree	D	no agree
PG14_UG000682	8232	D	D		HIV-1 Subtype D	D	unassigned_1, D-A1	A1,D	D	no agree	no agree	no agree
PG15_UG000421	5807	A1	A1		Recombinant of A1, H	A1,H	A1	A1	no agree	no agree	A1	no agree
PG14_UG000524	8224	A1	A1		HIV-1 Subtype A (A1)	A1	A1	A1	A1	A1	A1	A1
PG14_UG000667	6186	D	D		Recombinant of D, J, C, G	C,D,G,J	D	D	no agree	no agree	D	no agree
PG14_UG000512	8228	A1	A1		HIV-1 Subtype A (A1)	A1	A1	A1	A1	A1	A1	A1
PG15_UG000569	6673	A1	A1		HIV-1 Subtype A (A1)	A1	A1	A1	A1	A1	A1	A1
PG14_UG000157	8213	A1,D,A1,D	A1,D	1745;3377;6481	Recombinant of A1, D, G	A1,D,G	unassigned_1, A1-D-B-D-B-D-B-D-B-D-B-D-H-F1-C-D-B-D-K-D	A1,C,D,F1,H,K	no agree	no agree	no agree	no agree
PG15_UG000724	6688	C,D,A1	A1,C,D	6022;7131	Recombinant of C, A1, D, F1	A1,C,D,F1	unassigned_1, C-A1-F1-A1-D-A1-D-A1	A1,C,D,F1	no agree	A1,C,D,F1	no agree	no agree	2378-2578;2818-4008
PG15_UG000854	5820	D	D		Recombinant of D, F1	D,F1	D	D	no agree	no agree	D	no agree
PG14_UG000531	8213	D	D		Recombinant of D, A1	A1,D	unassigned_1, D-A1	A1,D	no agree	A1,D	no agree	no agree
PG15_UG000744	6435	A1	A1		Recombinant of A1, J, D, F1	A1,D,F1,J	unassigned_1, A1-D-C	A1,C,D	no agree	no agree	no agree	no agree
PG15_UG000096	8251	D,A1,D,A1	A1,D	1898;2264;5200	Recombinant of D, A1	A1,D	unassigned_1, D-A1-C-A1-C-A1	A1,C,D	A1,D	no agree	no agree	no agree
PG14_UG000234	7058	D	D		HIV-1 Subtype D	D	D	D	D	D	D	D
PG14_UG000319	8035	D,A1,D,A1	A1,D	1019;5574;7211	Recombinant of A1, D, J	A1,D,J	unassigned_1, A1-D-F1-D-B-D-B-D-B-D-B-C-B-D	A1,C,D,F1	no agree	no agree	no agree	no agree	7463-7610
PG14_UG000541	6908	A1	A1		Recombinant of A1, J	A1,J	A1	A1	no agree	no agree	A1	no agree
PG14_UG000679	8245	D,A1,D	A1,D	5394;7363	Recombinant of D, A1	A1,D	unassigned_1, D-A1-C-A1-G-A1-G-A1	A1,C,D,G	A1,D	no agree	no agree	no agree
PG15_UG000114	8244	A1,D,A1,D	A1,D	1287;1766;3155	Recombinant of D, A1	A1,D	unassigned_1, D-A1-K-F1-A1-01_AE-A2-A1	A1,D,F1,K	A1,D	no agree	no agree	no agree
PG14_UG000601	8141	A1,D,A1,D	A1,D	1025;3002;4924	Recombinant of D, A1, B	A1,D	unassigned_1, D-A1-01_AE-A1-G-F2-A1-G-A1-J	A1,D,F2,G,J	A1,D	no agree	no agree	no agree
PG14_UG000405	6671	A1,D	A1,D	6208	HIV-1 Subtype A (A1)	A1	A1	A1	no agree	A1	no agree	no agree	6734-8292
PG14_UG000437	6345	A1,C,A1,C,A1	A1,C	2671;3450;5280;5593	Recombinant of A1, C	A1,C	unassigned_1, A1-C-B-C	A1,C,D	A1,C	no agree	no agree	no agree	3466-3747;6737-8292
PG15_UG000733	5540	A1	A1		Recombinant of A1, D, F1, C	A1,C,D,F1	A1	A1	no agree	no agree	A1	no agree
PG15_UG000501	6134	D,N/O,A1,D,A1	A1,D,N/O	1661;2042;3668;7664	Recombinant of D, A1, G, C, K	A1,C,D,G,K	unassigned_1, D-01_AE-A1-F1	A1,D,F1	no agree	no agree	no agree	no agree	1903-4005
PG14_UG000192	6227	A1,D,A1	A1,D	4364;5836	Recombinant of 35_AD, D, A1, G	35_AD,A1,G	unassigned_1, A1-D	A1,D	no agree	no agree	A1,D	no agree	1633-3600
PG15_UG000244	6894	A1,D,J,D,A1	A1,D,J	1331;3229;6486;7994	Recombinant of D, A1, C	A1,C,D	unassigned_1, D-A1-01_AE-A1-G-A1-C-A1	A1,C,D,G	no agree	no agree	no agree	no agree	2698-4005
PG15_UG000582	6461	A1,D,A1,D,N/O	A1,D,N/O	1015;3428;4362;5359	Recombinant of D, A1, F1, K, G	A1,D,F1,G,K	unassigned_1, A1-D-B-D-C-D-B-D-B-D	A1,C,D	no agree	no agree	no agree	no agree	1630-3327
PG14_UG000614	7326	A1,D,A1	A1,D	2103;3369	Recombinant of A1, D	A1,D	unassigned_1, A1-D-B-D-B-D-B-D-B-D	A1,D	A1,D	A1,D	A1,D	A1,D	4321-4843;4845-5074;5077-5193
PG14_UG000357	6896	N/O,A1,D,A1,D,A1	A1,D,N/O	1034;2391;3207;4439;5499	Recombinant of A1, D	A1,D	unassigned_1, A1-B-H-D-C-D-B-D-B-D-B-D	A1,C,D,H	no agree	no agree	no agree	no agree	3238-4005;6285-6402
PG15_UG000613	8227	A1	A1		HIV-1 Subtype A (A1)	A1	A1	A1	A1	A1	A1	A1
PG15_UG000209	8219	A1,D,A1	A1,D	7137;7988	Recombinant of A1, D	A1,D	unassigned_1, A1-C-D-B-H-D-B-D	A1,C,D,H	A1,D	no agree	no agree	no agree
PG14_UG000306	8239	D	D		HIV-1 Subtype D	D	unassigned_1, D-01_AE-A1	A1,D	D	no agree	no agree	no agree
PG14_UG000186	6791	A1,D,C	A1,C,D	588;7835	Recombinant of D, A1, F1	A1,D,F1	unassigned_1, D-A1-C-H-C	A1,C,D,H	no agree	no agree	no agree	no agree	2080-2229;2290-2826;3055-3723
PG15_UG000886	5842	A1	A1		Recombinant of A1, G	A1,G	A1	A1	no agree	no agree	A1	no agree
PG15_UG000723	6908	A1	A1		HIV-1 Subtype A (A1)	A1	A1	A1	A1	A1	A1	A1
PG14_UG000204	8200	D	D		HIV-1 Subtype D	D	D	D	D	D	D	D
PG14_UG000029	8240	A1,D,A1	A1,D	1170;7629	Recombinant of D, A1	A1,D	unassigned_1, A1-C-B-D-B-D-B-F2-B-D-F1-C-D-01_AE-D	A1,C,D,F1,F2	A1,D	no agree	no agree	no agree
PG15_UG000353	6091	A1,D,A1,D,A1	A1,D	370;1852;2806;7664	Recombinant of D, A1, K, G, F1	A1,D,F1,G,K	unassigned_1, D-A1-01_AE-G	A1,D,G	no agree	no agree	no agree	no agree	1902-4007
PG15_UG000143	7068	A1,D,A1,D,A1	A1,D	2207;3255;4836;7667	Recombinant of A1, D, G	A1,D,G	unassigned_1, A1-D-B-D	A1,D	no agree	no agree	A1,D	no agree	2239-2766;3010-3600
PG14_UG000403	8237	A1,D,A1,D,A1	A1,D	1242;1589;4677;5320	Recombinant of A1, D	A1,D	unassigned_1, A1-D	A1,D	A1,D	A1,D	A1,D	A1,D
PG14_UG000534	8235	A1	A1		HIV-1 Subtype A (A1)	A1	A1	A1	A1	A1	A1	A1
PG15_UG000821	6053	A1,H,A1	A1,H	1416;2426	Recombinant of A1, D	A1,D	A1	A1	no agree	no agree	no agree	no agree	1633-3732
PG15_UG000686	5849	A1,D,N/O,D,H,D	A1,D,H,N/O	379;1592;2701;4363;5011	Recombinant of D, K	D,K	unassigned_1, D-A1-G-A1	A1,D,G	no agree	no agree	no agree	no agree	1633-4008
PG14_UG000414	8233	A1	A1		HIV-1 Subtype A (A1)	A1	A1	A1	A1	A1	A1	A1
PG15_UG000768	5970	A1,D,N/O,C,D,C	A1,C,D,N/O	462;1054;4818;5892;7976	Recombinant of D, G, C, J	C,D,G,J	unassigned_1, D-G-A1-G-C-G-A1-C	A1,C,D,G	no agree	no agree	no agree	no agree	1810-4005
PG15_UG000849	6063	D	D		Recombinant of D, A1, B	A1,D	D	D	no agree	no agree	D	no agree
PG15_UG000317	8019	D	D		HIV-1 Subtype D	D	unassigned_1, D-A1	A1,D	D	no agree	no agree	no agree
PG15_UG000350	5601	A1	A1		Recombinant of A1, H	A1,H	A1	A1	no agree	no agree	A1	no agree
PG14_UG000641	7991	C,A1,D,A1,C	A1,C,D	1026;3566;4637;7650	Recombinant of A1, D, C	A1,C,D	unassigned_1, A1-D-C-B-C-D-C-D-F1-D-C-D-C	A1,C,D,F1	A1,C,D	no agree	no agree	no agree	7805-7907
PG15_UG000291	7065	D	D		HIV-1 Subtype D	D	D	D	D	D	D	D
PG15_UG000853	6896	A1	A1		HIV-1 Subtype A (A1)	A1	A1	A1	A1	A1	A1	A1
PG14_UG000173	8226	BG/G,A1,BG/G,B/BF/D/F1/F2/K,A1	A1,B/BF/D/F1/F2/K,BG/G	2923;3279;5352;5789	Recombinant of A1, G, D	A1,D,G	unassigned_1, A1-D-G-D-G-F2-D-B-D-G-D	A1,D,F2,G	no agree	no agree	no agree	no agree
PG15_UG000258	5870	A1,D,B/BF/D/F1/F2/K,D,A1,D	A1,B/BF/D/F1/F2/K,D	895;3112;3737;7618;7965	Recombinant of D, A1	A1,D	unassigned_1, D-A1-H-B-A2-F2-A2-F2-A2-G-A1	A1,D,F2,G,H	no agree	no agree	no agree	no agree	2386-2661;3121-4260;4321-4843;4845-5074;5077-5191
PG15_UG000534	6250	A1,C,A1	A1,C	388;6674	Recombinant of C, A1, G, J	A1,C,G,J	unassigned_1, C-A1-01_AE-A1	A1,C	no agree	no agree	A1,C	no agree	2074-4005
PG15_UG000783	5873	D,A1,D	A1,D	4260;7158	Recombinant of A1, D	A1,D	unassigned_1, D-C-A1-01_AE-A1-B-A1-F1-J	A1,C,D,F1,J	A1,D	no agree	no agree	no agree	1633-4005
PG14_UG000028	6642	D,A1	A1,D	5349	Recombinant of D, A1	A1,D	unassigned_1, D-A1-C-F1-A1-G-A1-G	A1,C,D,F1,G	A1,D	no agree	no agree	no agree	6734-8292
PG15_UG000496	7466	A1	A1		Recombinant of A1, D, G, B	A1,D,G	unassigned_1, A1-D	A1,D	no agree	no agree	no agree	no agree
PG14_UG000530	8218	A1	A1		HIV-1 Subtype A (A1)	A1	A1	A1	A1	A1	A1	A1
PG15_UG000085	8231	D	D		HIV-1 Subtype D	D	unassigned_1, D-A1	A1,D	D	no agree	no agree	no agree
PG14_UG000163	5386	A1,D,A1	A1,D	2521;3186	Recombinant of A1, D, G, J	A1,D,G,J	unassigned_1, A1-D	A1,D	no agree	no agree	A1,D	no agree	4321-4843;4845-5074;5077-5193;6350-8292
PG14_UG000159	6006	A1	A1		HIV-1 Subtype A (A1)	A1	A1	A1	A1	A1	A1	A1
PG14_UG000093	5841	D	D		Recombinant of D, A1	A1,D	unassigned_1, D-C-01_AE	A1,C,D	no agree	no agree	no agree	no agree
PG15_UG000145	5946	A1	A1		Recombinant of A1, G, J, D	A1,D,G,J	A1	A1	no agree	no agree	A1	no agree
PG15_UG000816	6610	A1,B/BF/BG/D/F1/F2/G/J/K/N/O,A1	A1,B/BF/BG/D/F1/F2/G/J/K/N/O	2019;2867	Recombinant of A1, J, G	A1,G,J	A1	A1	no agree	no agree	no agree	no agree	2014-3396;3613-3859
PG15_UG000234	8247	D,A1,D,A1	A1,D	1647;4179;7201	Recombinant of D, A1	A1,D	unassigned_1, D-01_AE-A1-G-A1-01_AE-A1-01_AE-G-A1	A1,D,G	A1,D	no agree	no agree	no agree
PG15_UG000800	5863	A1	A1		Recombinant of A1, D	A1,D	A1	A1	no agree	no agree	A1	no agree
PG14_UG000392	8195	D,A1,D,A1	A1,D	2932;3464;7609	Recombinant of D, A1	A1,D	unassigned_1, D-A1	A1,D	A1,D	A1,D	A1,D	A1,D
PG15_UG000545	5941	D,A1,D,A1	A1,D	1126;1534;7851	Recombinant of D, A1, F1, C	A1,C,D,F1	unassigned_1, D-A1	A1,D	no agree	no agree	A1,D	no agree	1771-4011
PG15_UG000801	6510	A1	A1		HIV-1 Subtype A (A1)	A1	A1	A1	A1	A1	A1	A1
PG15_UG000372	5730	A1,D,A1	A1,D	4518;5583	Recombinant of A1, B	A1,D	A1	A1	A1,D	no agree	no agree	no agree	2695-4079;4085-4318;4321-4843;4845-5074;5077-5194
PG15_UG000211	6838	C,A1	A1,C	7886	Recombinant of C, A1, G	A1,C,G	unassigned_1, C-A1	A1,C	no agree	no agree	A1,C	no agree	2692-4006
PG14_UG000568	8228	D	D		HIV-1 Subtype D	D	D	D	D	D	D	D
PG14_UG000518	8218	A1,D,A1,D,A1	A1,D	381;4218;5149;5558	Recombinant of D, A1, 19_cpx, G	A1,D,G	unassigned_1, D-A1-G-A1-G-A1	A1,D,G	no agree	A1,D,G	no agree	no agree
PG15_UG000230	7970	D,A1,D	A1,D	2915;7692	Recombinant of A1, D	A1,D	unassigned_1, A1-C-D-B-D-C-D-B-D-B-D-B-D-B-D	A1,C,D	A1,D	no agree	no agree	no agree	3142-3396
PG14_UG000105	8237	A1,D,A1	A1,D	4788;7636	Recombinant of A1, D	A1,D	unassigned_1, A1-D-B-H-D	A1,D,H	A1,D	no agree	no agree	no agree
PG15_UG000775	6135	A1,C,A1	A1,C	1555;1871	Recombinant of 35_AD, A1, G, D	35_AD,A1,D,G	A1	A1	no agree	no agree	no agree	no agree	1837-3897
PG15_UG000100	6633	D	D		Recombinant of D, A1, K	A1,D,K	D	D	no agree	no agree	D	no agree
PG15_UG000600	6903	A1	A1		HIV-1 Subtype A (A1)	A1	A1	A1	A1	A1	A1	A1
PG15_UG000395	7467	A1,BG/G/J/N/O,A1	A1,BG/G/J/N/O	2880;3336	HIV-1 Subtype A (A1)	A1	unassigned_1, A1-F1-F2	A1,F1,F2	no agree	no agree	no agree	no agree	2989-3132;3238-3873
PG15_UG000076	7101	D	D		HIV-1 Subtype D	D	D	D	D	D	D	D
PG15_UG000486	6236	D,K	D,K	7964	Recombinant of D, A1	A1,D	D	D	no agree	no agree	no agree	no agree	1894-3855
PG14_UG000239	6704	D	D		Recombinant of D, H	D,H	D	D	no agree	no agree	D	no agree
PG15_UG000809	5846	C,A1,C,A1	A1,C	4678;7448;7859	Recombinant of A1, C, G	A1,C,G	unassigned_1, C-A1-A2-A1-B-A1-A2-A1-G-A1-G-A1-G-A1	A1,C,D,G	no agree	no agree	no agree	no agree	1633-1857;1894-4005
PG15_UG000148	7291	A1,D,A1	A1,D	6150;6491	HIV-1 Subtype A (A1)	A1	A1	A1	no agree	A1	no agree	no agree	3049-4005
PG14_UG000140	8239	J,D,A1,D	A1,D,J	328;6140;6485	Recombinant of D, A1	A1,D	unassigned_1, D-A1	A1,D	no agree	A1,D	no agree	no agree
PG15_UG000568	5833	D	D		Recombinant of D, B, C	C,D	D	D	no agree	no agree	D	no agree
PG14_UG000287	8246	A1,D,A1,D	A1,D	383;3030;6974	Recombinant of D, A1	A1,D	unassigned_1, D-A1-01_AE-A1-01_AE-A1-A2-A1-A2-A1-A2-B-A1	A1,D	A1,D	A1,D	A1,D	A1,D
PG15_UG000205	8119	A1,D,A1,D	A1,D	4983;5500;7236	Recombinant of A1, D	A1,D	unassigned_1, A1-D-B-D-K-F2-D-B	A1,D,F2,K	A1,D	no agree	no agree	no agree	3852-3956
PG15_UG000068	5319	A1	A1		Recombinant of A1, D	A1,D	A1	A1	no agree	no agree	A1	no agree
PG15_UG000279	5975	A1	A1		Recombinant of A1, B	A1,D	A1	A1	no agree	no agree	A1	no agree
PG14_UG000130	8214	A1,C,D,A1	A1,C,D	1795;4889;5505	Recombinant of A1, D, C	A1,C,D	unassigned_1, A1-D-H-B-D-C-D-C-B-D-C-D-C-D	A1,C,D,H	A1,C,D	no agree	no agree	no agree
PG15_UG000237	8203	C,D,C	C,D	1786;3094	Recombinant of C, D	C,D	unassigned_1, C-D	C,D	C,D	C,D	C,D	C,D
PG14_UG000013	8238	A1	A1		HIV-1 Subtype A (A1)	A1	A1	A1	A1	A1	A1	A1
PG15_UG000584	7410	A1	A1		HIV-1 Subtype A (A1)	A1	A1	A1	A1	A1	A1	A1
PG14_UG000584	8241	A1	A1		HIV-1 Subtype A (A1)	A1	A1	A1	A1	A1	A1	A1
PG15_UG000514	5861	D,A1,D,A1,D	A1,D	1017;1507;4242;7167	Recombinant of A1, D, B	A1,D	unassigned_1, D-A1-H-A1-F1-A1-F1-G	A1,D,F1,G,H	A1,D	no agree	no agree	no agree	1635-4004
PG15_UG000528	7449	A1	A1		HIV-1 Subtype A (A1)	A1	A1	A1	A1	A1	A1	A1
PG15_UG000359	6075	A1	A1		HIV-1 Subtype A (A1)	A1	A1	A1	A1	A1	A1	A1
PG15_UG000219	8243	A1	A1		HIV-1 Subtype A (A1)	A1	A1	A1	A1	A1	A1	A1
PG15_UG000684	8229	D	D		HIV-1 Subtype D	D	D	D	D	D	D	D
PG15_UG000193	8252	D,A1,D,A1	A1,D	1785;4801;7562	Recombinant of D, A1, C	A1,C,D	unassigned_1, D-A1-C-A1-01_AE-A1	A1,C,D	no agree	A1,C,D	no agree	no agree
PG14_UG000242	8225	A1	A1		HIV-1 Subtype A (A1)	A1	A1	A1	A1	A1	A1	A1
PG15_UG000864	6290	BF/F1/F2/K,A1,D	A1,BF/F1/F2/K,D	308;995	Recombinant of D, A1, G	A1,D,G	unassigned_1, D-A1-F1	A1,D,F1	no agree	no agree	no agree	no agree	2062-4005
PG15_UG000284	8098	D,A1,D	A1,D	4522;7123	Recombinant of D, A1, B	A1,D	unassigned_1, D-A1-G-A1-01_AE-A2	A1,D,G	A1,D	no agree	no agree	no agree	3646-3765
PG14_UG000127	8207	A1	A1		HIV-1 Subtype A (A1)	A1	A1	A1	A1	A1	A1	A1
PG15_UG000113	8017	D	D		HIV-1 Subtype D	D	D	D	D	D	D	D
PG15_UG000769	5863	A1	A1		HIV-1 Subtype A (A1)	A1	A1	A1	A1	A1	A1	A1
PG14_UG000466	8196	D,A1	A1,D	7846	HIV-1 Subtype D	D	unassigned_1, D-A1	A1,D	no agree	no agree	A1,D	no agree
PG15_UG000719	6231	D,K,A1,D,A1,D	A1,D,K	1591;2329;3869;5172;7111	Recombinant of A1, D, G, B	A1,D,G	unassigned_1, D-01_AE-A1-G-A1-G-A1-C	A1,C,D,G	no agree	no agree	no agree	no agree	1633-2775;2986-3729
PG15_UG000320	5327	A1,B/BF/BG/D/F1/F2/G/J/K/N/O,A1,D,A1,C	A1,B/BF/BG/D/F1/F2/G/J/K/N/O,C,D	2038;3337;6284;7039;7679	Recombinant of A1, C, J	A1,C,J	unassigned_1, A1-D-C-D-B-D-B-F1-B-D-C	A1,C,D,F1	no agree	no agree	no agree	no agree	2014-4005;4321-4843;4845-5074;5077-5193
PG15_UG000131	6122	A1,D,A1,D,A1	A1,D	369;1022;3348;4830	Recombinant of A1, D, H	A1,D,H	unassigned_1, A1-B-D-H-D-C-D-B-D-B-D	A1,C,D,H	no agree	no agree	no agree	no agree	1903-4005
PG15_UG000482	6216	A1,D,A1	A1,D	2042;4787	Recombinant of A1, D, G, K	A1,D,G,K	unassigned_1, A1-D-B-D	A1,D	no agree	no agree	A1,D	no agree	2014-4005
PG14_UG000660	7671	A1	A1		HIV-1 Subtype A (A1)	A1	A1	A1	A1	A1	A1	A1
PG15_UG000709	6541	D,A1,D	A1,D	2409;7207	Recombinant of A1, D, J	A1,D,J	unassigned_1, D-01_AE-G-A1-01_AE-A1-A2-C-A1-G-A1	A1,C,D,G	no agree	no agree	no agree	no agree	2353-4005
PG14_UG000331	8230	A1	A1		HIV-1 Subtype A (A1)	A1	A1	A1	A1	A1	A1	A1
PG14_UG000141	8209	C	C		Recombinant of C, D, B	C,D	unassigned_1, C-D-B-D-01_AE-D	A1,C,D	no agree	no agree	no agree	no agree
PG15_UG000626	8236	D,A1,D	A1,D	5555;7015	Recombinant of D, A1	A1,D	unassigned_1, D-A1-F1	A1,D,F1	A1,D	no agree	no agree	no agree
PG14_UG000180	8201	A1,D,A1,D	A1,D	389;5463;7161	Recombinant of D, A1	A1,D	unassigned_1, D-A1-H-A1	A1,D,H	A1,D	no agree	no agree	no agree
PG15_UG000235	6822	D	D		Recombinant of D, A1	A1,D	D	D	no agree	no agree	D	no agree
PG14_UG000123	6676	A1	A1		HIV-1 Subtype A (A1)	A1	A1	A1	A1	A1	A1	A1
PG14_UG000314	5832	D	D		Recombinant of D, B	D	D	D	D	D	D	D
PG15_UG000632	7185	D	D		Recombinant of D, A1, B, C	A1,C,D	D	D	no agree	no agree	D	no agree
PG15_UG000072	5411	A1,D,A1,D	A1,D	895;3436;6408	Recombinant of D, A1, J, C	A1,C,D,J	unassigned_1, D-A1-B-A1-A2-F2-A2-F2-A2-G-A1-G-A1	A1,D,F2,G	no agree	no agree	no agree	no agree	1903-2664;3127-4155;4321-4843;4845-5074;5077-5192
PG14_UG000381	8226	A1	A1		HIV-1 Subtype A (A1)	A1	A1	A1	A1	A1	A1	A1
PG14_UG000119	5623	A1,D,A1	A1,D	4728;5175	Recombinant of A1, D, C, J	A1,C,D,J	A1	A1	no agree	no agree	no agree	no agree	1798-2796;6736-8292
PG15_UG000063	7286	A1,C,A1	A1,C	2491;4960	Recombinant of A1, C, G	A1,C,G	unassigned_1, A1-C	A1,C	no agree	no agree	A1,C	no agree	2749-3681
PG14_UG000508	5075	BG/G,G,BG/G,G,D,G	BG/G,D,G	410;3662;4272;6136;7011	Recombinant of 20_BG, G, A1	20_DG,A1,G	unassigned_1, G-01_AE	A1,G	no agree	no agree	no agree	no agree	328-471;487-645;1633-4005;7151-7379;7770-7941
PG15_UG000696	6407	A1,BG/G/J/N/O,A1	A1,BG/G/J/N/O	1958;2484	HIV-1 Subtype A (A1)	A1	A1	A1	no agree	A1	no agree	no agree	2014-3069;3238-4005
PG15_UG000653	7079	D,A1,D,A1	A1,D	4246;4558;7987	Recombinant of D, J	D,J	unassigned_1, D-G-A1-G-A2-A1	A1,D,G	no agree	no agree	no agree	no agree	1633-2658
PG15_UG000691	8228	D,A1,D	A1,D	4304;7154	Recombinant of D, A1	A1,D	unassigned_1, D-A1-01_AE-A1-G-A1	A1,D,G	A1,D	no agree	no agree	no agree
PG15_UG000670	8236	D,A1,D,A1,D	A1,D	3879;4453;5552;7170	Recombinant of D, A1	A1,D	unassigned_1, D-A1-G-A1-G-A1-G-A1-G-A1-C-A1-F1	A1,C,D,F1,G	A1,D	no agree	no agree	no agree
PG14_UG000538	8232	D	D		HIV-1 Subtype D	D	D	D	D	D	D	D
PG15_UG000103	6932	A1,D,A1	A1,D	5495;7607	Recombinant of A1, D, G	A1,D,G	unassigned_1, A1-B-D-H-B-D-01_AE-D-B-D-B-D	A1,D,H	no agree	no agree	no agree	no agree	2695-2799;2818-4005
PG14_UG000168	8195	C	C		Recombinant of C, D, K	C,D,K	unassigned_1, C-D-B-D-B-D-B-D	C,D	no agree	no agree	no agree	no agree
PG14_UG000266	8223	D	D		HIV-1 Subtype D	D	D	D	D	D	D	D
PG15_UG000734	6727	D,A1	A1,D	8000	Recombinant of D, A1, B	A1,D	unassigned_1, D-A1	A1,D	A1,D	A1,D	A1,D	A1,D	2374-2757;2920-4008
PG15_UG000756	6475	C,A1,C	A1,C	6416;7294	Recombinant of C, A1, D, G	A1,C,D,G	unassigned_1, C-A1-G-A1	A1,C,G	no agree	no agree	no agree	no agree	2377-4005
PG15_UG000069	5705	A1	A1		Recombinant of A1, F1	A1,F1	A1	A1	no agree	no agree	A1	no agree
PG15_UG000322	8215	D,C,D,A1,D	A1,C,D	4366;4665;5308;7178	Recombinant of D, A1	A1,D	unassigned_1, D-A1-A2-A1-G-01_AE-A1-B-C-B	A1,C,D,G	no agree	no agree	no agree	no agree
PG15_UG000828	5859	A1,D,A1	A1,D	593;2036	Recombinant of A1, B, K	A1,D,K	unassigned_1, A1-D-B-D-B-D-A2	A1,D	no agree	no agree	A1,D	no agree	1632-4004
PG14_UG000558	8210	A1	A1		HIV-1 Subtype A (A1)	A1	A1	A1	A1	A1	A1	A1
PG14_UG000262	8235	A1	A1		HIV-1 Subtype A (A1)	A1	A1	A1	A1	A1	A1	A1
PG14_UG000270	5735	A1	A1		Recombinant of A1, B, H	A1,D,H	A1	A1	no agree	no agree	A1	no agree
PG14_UG000556	8231	D,A1,D,A1,D	A1,D	4304;4678;5544;7152	Recombinant of D, A1, G	A1,D,G	unassigned_1, D-A1-B-A1-J-H-01_AE-A1-A2-G-A1-F1	A1,D,F1,G,H,J	no agree	no agree	no agree	no agree
PG14_UG000548	6389	A1,D,G,D,A1	A1,D,G	3360;5211;5919;7433	Recombinant of A1, D	A1,D	unassigned_1, A1-D-B-D-B-D-B-D	A1,D	no agree	A1,D	no agree	no agree	3385-4318;4321-4843;4845-5074;5077-5192
PG14_UG000156	7907	A1	A1		HIV-1 Subtype A (A1)	A1	A1	A1	A1	A1	A1	A1
PG15_UG000699	6860	D,B/BF/BG/D/F1/F2/G/J/K/N/O,D	B/BF/BG/D/F1/F2/G/J/K/N/O,D	2342;3077	HIV-1 Subtype D	D	D	D	no agree	D	no agree	no agree	2326-2781;2836-3417;3523-3726;3899-4006
PG14_UG000591	8230	A1	A1		HIV-1 Subtype A (A1)	A1	A1	A1	A1	A1	A1	A1
PG14_UG000296	5841	D,K	D,K	7973	Recombinant of D, C	C,D	unassigned_1, D-A1	A1,D	no agree	no agree	no agree	no agree	1632-4010
PG15_UG000741	6465	D	D		Recombinant of D, A1	A1,D	unassigned_1, D-B	D	no agree	no agree	D	no agree
PG15_UG000493	5718	A1	A1		Recombinant of A1, G, C	A1,C,G	A1	A1	no agree	no agree	A1	no agree
PG14_UG000411	8013	D,A1,D	A1,D	4427;7443	Recombinant of D, A1	A1,D	unassigned_1, D-F1-A1-G-B-A1-G	A1,D,F1,G	A1,D	no agree	no agree	no agree	3805-3978
PG15_UG000565	5915	A1	A1		Recombinant of A1, J, B, G	A1,D,G,J	A1	A1	no agree	no agree	A1	no agree
PG14_UG000347	8237	D,A1,D,A1	A1,D	307;7176;7706	Recombinant of A1, D	A1,D	unassigned_1, A1-D-B-D	A1,D	A1,D	A1,D	A1,D	A1,D
PG14_UG000554	8248	A1,D,A1,D	A1,D	396;5601;6806	Recombinant of D, A1	A1,D	unassigned_1, D-A1-A2-A1	A1,D	A1,D	A1,D	A1,D	A1,D
PG15_UG000716	8216	A1	A1		HIV-1 Subtype A (A1)	A1	A1	A1	A1	A1	A1	A1
PG14_UG000498	8219	D,N/O,D,A1,D	A1,D,N/O	2014;2570;4306;4778	Recombinant of D, A1, C	A1,C,D	unassigned_1, D-A1-C-A1-C-A1-01_AE-G-A1-C	A1,C,D,G	no agree	no agree	no agree	no agree
PG15_UG000318-o	6826	D,A1,D	A1,D	2420;4423	Recombinant of D, A1	A1,D	unassigned_1, D-A1-01_AE-A1-01_AE-A1	A1,D	A1,D	A1,D	A1,D	A1,D	3238-3720;4321-4843;4845-5074;5077-5193
PG14_UG000391	5835	D	D		Recombinant of D, A1, C	A1,C,D	D	D	no agree	no agree	D	no agree
PG15_UG000606	8203	C	C		HIV-1 Subtype C	C	C	C	C	C	C	C
PG15_UG000191	6308	A1	A1		Recombinant of A1, H, B	A1,D,H	A1	A1	no agree	no agree	A1	no agree
PG15_UG000173	7617	A1,D,A1	A1,D	2163;3628	Recombinant of A1, D	A1,D	unassigned_1, A1-D-B-D-B-D-B-D-B-D	A1,D	A1,D	A1,D	A1,D	A1,D	3157-3396;3662-4006
PG14_UG000513	8216	A1,D,A1	A1,D	5094;7136	Recombinant of A1, D	A1,D	unassigned_1, A1-D-B-D-B-D	A1,D	A1,D	A1,D	A1,D	A1,D
PG15_UG000690	5939	A1	A1		Recombinant of A1, B, J	A1,D,J	A1	A1	no agree	no agree	A1	no agree
PG15_UG000171	5393	D,A1	A1,D	7909	Recombinant of D, C	C,D	unassigned_1, D-A1-C-A1-C-A1-C-01_AE-F1-A1	A1,C,D,F1	no agree	no agree	no agree	no agree	40-693;1894-2031;2041-4005
PG14_UG000517	8191	A1	A1		HIV-1 Subtype A (A1)	A1	A1	A1	A1	A1	A1	A1
PG14_UG000575	8242	D,A1,D,A1	A1,D	2990;4246;7940	Recombinant of D, A1	A1,D	unassigned_1, D-01_AE-A1-01_AE-A1-H-J-A1-01_AE-J-A1-J-A1-01_AE-A1-F2-A1-01_AE-A1	A1,D,F2,H,J	A1,D	no agree	no agree	no agree
PG14_UG000590	8230	A1	A1		HIV-1 Subtype A (A1)	A1	A1	A1	A1	A1	A1	A1
PG15_UG000831	6102	A1,D,A1	A1,D	4802;7966	Recombinant of D, A1, H	A1,D,H	unassigned_1, D-A1-01_AE-A1-F2-A1	A1,D,F2	no agree	no agree	no agree	no agree	1795-3764
PG14_UG000413	8222	A1	A1		HIV-1 Subtype A (A1)	A1	A1	A1	A1	A1	A1	A1
PG14_UG000362	7434	D,K	D,K	7984	Recombinant of D, A1, F1	A1,D,F1	unassigned_1, D-H	D,H	no agree	no agree	no agree	no agree	3244-4005
PG14_UG000468	8243	A1,D,N/O,A1,D	A1,D,N/O	397;1096;5343;7193	Recombinant of A1, D, F1	A1,D,F1	unassigned_1, A1-D-B-D-F1-D-B-D	A1,D,F1	no agree	A1,D,F1	no agree	no agree
PG15_UG000164	5395	D	D		Recombinant of D, B	D	D	D	D	D	D	D
PG14_UG000116	8136	D,A1,D	A1,D	5570;7187	Recombinant of D, A1	A1,D	unassigned_1, D-A1-C-A1-C-A1-C-A1-C-A1-G-01_AE-A1-G-A1-G	A1,C,D,G	A1,D	no agree	no agree	no agree
PG15_UG000672	8103	A1	A1		HIV-1 Subtype A (A1)	A1	A1	A1	A1	A1	A1	A1
PG14_UG000118	5799	C,D,C,D,C	C,D	4741;5841;6481;7265	Recombinant of C, D, A1, 10_CD	10_CD,A1,C,D	unassigned_1, C-B-D	C,D	no agree	no agree	C,D	no agree	1610-4008
PG15_UG000811	6415	A1	A1		HIV-1 Subtype A (A1)	A1	A1	A1	A1	A1	A1	A1
PG15_UG000404	7636	D,A1,D	A1,D	6029;7214	Recombinant of D, A1	A1,D	unassigned_1, D-G-F1-C-A1-G	A1,C,D,F1,G	A1,D	no agree	no agree	no agree	3163-3765
PG15_UG000329	8213	A1	A1		HIV-1 Subtype A (A1)	A1	A1	A1	A1	A1	A1	A1
PG15_UG000536	5833	A1	A1		Recombinant of A1, F1, G	A1,F1,G	A1	A1	no agree	no agree	A1	no agree
PG15_UG000689	6114	D	D		Recombinant of D, G, H, F1	D,F1,G,H	D	D	no agree	no agree	D	no agree
PG14_UG000217	8147	D,A1,D	A1,D	5482;7146	Recombinant of D, A1	A1,D	unassigned_1, D-A1-01_AE-A1-C-A1-A2-F1-G-A1	A1,C,D,F1,G	A1,D	no agree	no agree	no agree
PG15_UG000232	8242	D,A1,D	A1,D	4415;4754	Recombinant of D, A1	A1,D	unassigned_1, D-01_AE-A1	A1,D	A1,D	A1,D	A1,D	A1,D
PG14_UG000047	6686	D	D		HIV-1 Subtype D	D	D	D	D	D	D	D
PG15_UG000637	8193	A1,C,D,A1	A1,C,D	1053;5602;7568	Recombinant of C, D, A1	A1,C,D	unassigned_1, C-G-B-A1-01_AE-A1-01_AE-A1-01_AE-A1-D-A1	A1,C,D,G	A1,C,D	no agree	no agree	no agree
PG15_UG000029	6677	A1,D,A1,D,A1,D	A1,D	1898;2563;4600;5629;6461	Recombinant of A1, D	A1,D	unassigned_1, A1-D-F1-D	A1,D,F1	A1,D	no agree	no agree	no agree	2362-2823;2866-3015;3121-4002
PG15_UG000820	5863	A1,D,A1	A1,D	6096;6552	HIV-1 Subtype A (A1)	A1	unassigned_1, A1-D-B-D-B	A1,D	no agree	no agree	A1,D	no agree	1631-4006
PG14_UG000425	5379	A1,D	A1,D	6420	Recombinant of A1, F1, G	A1,F1,G	A1	A1	no agree	no agree	no agree	no agree	2695-4005;6728-7681;7748-8100;8107-8292
PG15_UG000495	6116	A1,BG/G,A1	A1,BG/G	6339;6655	Recombinant of A1, G, D, J	A1,D,G,J	A1	A1	no agree	no agree	no agree	no agree	1810-3939
PG14_UG000499	5856	A1	A1		Recombinant of A1, G	A1,G	A1	A1	no agree	no agree	A1	no agree
PG15_UG000660	8211	A1,C,H,A1	A1,C,H	391;5265;6503	Recombinant of C, A1, D, G	A1,C,D,G	unassigned_1, C-A1-D-A1-G-D-G-A1-01_AE-A1-H-F2-A1	A1,C,D,F2,G,H	no agree	no agree	no agree	no agree
PG15_UG000843	5844	A1,D,B/BF/D/F1/F2/K,D	A1,B/BF/D/F1/F2/K,D	401;3401;4873	Recombinant of D, A1, C	A1,C,D	unassigned_1, D-A1	A1,D	no agree	no agree	no agree	no agree	1634-4006
PG15_UG000257	6945	C	C		Recombinant of 31_BC, C, A1, G	31_DC,A1,C,G	C	C	no agree	no agree	C	no agree
PG14_UG000142	8232	D	D		HIV-1 Subtype D	D	D	D	D	D	D	D
PG15_UG000213	7377	D,A1,D	A1,D	2334;5181	Recombinant of D, A1, C	A1,C,D	unassigned_1, D-A1-01_AE-A1-01_AE-A1-01_AE-A1-G-A1	A1,D,G	no agree	no agree	no agree	no agree	3142-4005
PG15_UG000371	7380	D,A1,D,A1,D	A1,D	3491;4255;5416;7265	Recombinant of D, A1, B, F1	A1,D,F1	unassigned_1, D-01_AE-G-A1	A1,D,G	no agree	no agree	no agree	no agree	3163-4005
PG15_UG000031	6298	D,C,D	C,D	1899;2465	Recombinant of D, A1	A1,D	D	D	no agree	no agree	no agree	no agree	1894-2544;2746-4008
PG15_UG000608	7170	A1	A1		HIV-1 Subtype A (A1)	A1	A1	A1	A1	A1	A1	A1
PG15_UG000649	8013	D,BF/F1/F2/K,D	BF/F1/F2/K,D	5399;6515	Recombinant of D, A1, C	A1,C,D	unassigned_1, D-C-A1	A1,C,D	no agree	A1,C,D	no agree	no agree	3127-3249
PG15_UG000305	7310	D,A1,D,B/BF/D/F1/F2/K,D	A1,B/BF/D/F1/F2/K,D	2470;2770;3932;4951	Recombinant of D, A1	A1,D	unassigned_1, D-01_AE	A1,D	no agree	A1,D	no agree	no agree	4321-4843;4845-5074;5077-5193
PG15_UG000685	8238	A1	A1		HIV-1 Subtype A (A1)	A1	A1	A1	A1	A1	A1	A1
PG15_UG000312	6577	D	D		Recombinant of D, A1, G	A1,D,G	D	D	no agree	no agree	D	no agree
PG14_UG000544	8237	A1	A1		HIV-1 Subtype A (A1)	A1	A1	A1	A1	A1	A1	A1
PG15_UG000328	7998	A1	A1		HIV-1 Subtype A (A1)	A1	A1	A1	A1	A1	A1	A1
PG15_UG000303	8227	A1	A1		HIV-1 Subtype A (A1)	A1	A1	A1	A1	A1	A1	A1
PG14_UG000573	8223	A1,D,A1	A1,D	2401;3604	Recombinant of A1, D, K	A1,D,K	unassigned_1, A1-D-C-D-B-D	A1,C,D	no agree	no agree	no agree	no agree
PG15_UG000389	6921	A1	A1		HIV-1 Subtype A (A1)	A1	A1	A1	A1	A1	A1	A1
PG14_UG000299	8231	D	D		HIV-1 Subtype D	D	D	D	D	D	D	D
PG14_UG000267	6608	A1,D	A1,D	7340	Recombinant of A1, D	A1,D	unassigned_1, A1-D	A1,D	A1,D	A1,D	A1,D	A1,D	1-695;3133-4005
PG15_UG000773	5859	A1,D,A1,D,A1	A1,D	381;4371;6461;7630	Recombinant of D, A1, C, B	A1,C,D	unassigned_1, D-A1-G-A1-C-A1	A1,C,D,G	no agree	no agree	no agree	no agree	1632-4004
PG15_UG000084	5858	A1	A1		Recombinant of A1, B, C	A1,C,D	A1	A1	no agree	no agree	A1	no agree
PG15_UG000736	7710	D,A1,D,A1,D	A1,D	4294;4633;5418;7259	Recombinant of D, A1, J	A1,D,J	unassigned_1, D-01_AE-A1-C-A1-01_AE-G-A1	A1,C,D,G	no agree	no agree	no agree	no agree	2014-2535
PG14_UG000361	7971	D,A1,D	A1,D	5432;7159	Recombinant of D, A1, C, G	A1,C,D,G	unassigned_1, D-A1-C-A1-01_AE-A1-A2	A1,C,D	no agree	no agree	no agree	no agree	3451-3723
PG15_UG000001	6714	D,A1,D,B/BF/D/F1/F2/K,D	A1,B/BF/D/F1/F2/K,D	2111;3946;4942;5720	Recombinant of D, A1, G	A1,D,G	unassigned_1, D-A1-01_AE-G-A1-G-A1-01_AE	A1,D,G	no agree	A1,D,G	no agree	no agree	2327-2662;2833-4008
PG15_UG000061	7190	A1,C,A1	A1,C	2248;5429	Recombinant of A1, C, D, F1	A1,C,D,F1	unassigned_1, A1-D-C-D-C	A1,C,D	no agree	no agree	no agree	no agree	2872-3393;3652-4004
PG15_UG000020	7350	A1,D,A1	A1,D	2851;5331	Recombinant of A1, D	A1,D	unassigned_1, A1-D-B-D-C-D-B-D-B-D-B-D-B	A1,C,D	A1,D	no agree	no agree	no agree	2876-3726
PG14_UG000383	6231	D,A1	A1,D	5959	Recombinant of D, A1	A1,D	unassigned_1, D-A1	A1,D	A1,D	A1,D	A1,D	A1,D	3106-3405;6734-8292
PG15_UG000030	6708	A1,D,A1	A1,D	1339;8003	Recombinant of A1, D, G	A1,D,G	unassigned_1, D-A1-C-A1-C-A1	A1,C,D	no agree	no agree	no agree	no agree	2383-3081;3088-3729;3834-4004
PG14_UG000064	8241	A1,C,A1	A1,C	4387;7504	Recombinant of A1, C	A1,C	unassigned_1, A1-C-B-C-01_AE-C	A1,C,D	A1,C	no agree	no agree	no agree
PG15_UG000740	6029	D,A1,D,A1,D,A1	A1,D	1284;3244;4732;7150;7583	Recombinant of A1, D, B	A1,D	unassigned_1, A1-D-B-D-B-D-B-D	A1,D	A1,D	A1,D	A1,D	A1,D	1792-3996
PG15_UG000797	5828	D	D		Recombinant of D, C	C,D	D	D	no agree	no agree	D	no agree
PG15_UG000391	7458	D	D		HIV-1 Subtype D	D	D	D	D	D	D	D
PG14_UG000300	6550	D	D		HIV-1 Subtype D	D	D	D	D	D	D	D
PG14_UG000277	8232	A1	A1		HIV-1 Subtype A (A1)	A1	unassigned_1, A1-C	A1,C	A1	no agree	no agree	no agree
PG15_UG000693	8214	A1,D,A1,N/O,A1	A1,D,N/O	2403;3014;5290;5603	Recombinant of A1, D	A1,D	unassigned_1, A1-D-B-D	A1,D	no agree	A1,D	no agree	no agree
PG14_UG000545	8239	A1,D,B/BF/D/F1/F2/K,A1,D	A1,B/BF/D/F1/F2/K,D	381;4364;5362;7153	Recombinant of D, A1, K	A1,D,K	unassigned_1, D-A1-C-A1	A1,C,D	no agree	no agree	no agree	no agree
PG14_UG000325	7310	A1,D	A1,D	4311	Recombinant of A1, D	A1,D	unassigned_1, A1-C-B-C-B-C-D-B-D-B-D-B-D-01_AE-D-F1-D-B-D-B-D	A1,C,D,F1	A1,D	no agree	no agree	no agree	4321-4843;4845-5074;5077-5193
PG14_UG000607	8218	A1	A1		HIV-1 Subtype A (A1)	A1	unassigned_1, A1-B	A1,D	A1	no agree	no agree	no agree
PG15_UG000866	6045	C,A1,C	A1,C	6735;7195	Recombinant of C, K, A1, J	A1,C,J,K	C	C	no agree	no agree	no agree	no agree	1855-4005
PG14_UG000571	8249	D,A1,D,A1,D	A1,D	2512;3508;6075;7210	Recombinant of D, A1, J	A1,D,J	unassigned_1, D-A1-01_AE-A1-A2-A1	A1,D	no agree	no agree	A1,D	no agree
PG15_UG000713	8242	A1	A1		HIV-1 Subtype A (A1)	A1	A1	A1	A1	A1	A1	A1
PG14_UG000225	5616	D,A1,D,A1	A1,D	4352;7001;7349	Recombinant of A1, D, B	A1,D	unassigned_1, A1-C-D-C-D-B-D	A1,C,D	A1,D	no agree	no agree	no agree	1633-4005;6431-6628
PG15_UG000321	8229	A1,D,A1	A1,D	4803;5695	Recombinant of A1, D	A1,D	unassigned_1, A1-D-B-F1	A1,D,F1	A1,D	no agree	no agree	no agree
PG15_UG000807	6000	D	D		Recombinant of D, B, G, H, K	D,G,H,K	D	D	no agree	no agree	D	no agree
PG14_UG000230	6680	D,A1,D	A1,D	755;1166	Recombinant of D, A1	A1,D	unassigned_1, D-A1	A1,D	A1,D	A1,D	A1,D	A1,D	6734-8292
PG15_UG000572	6670	A1	A1		HIV-1 Subtype A (A1)	A1	A1	A1	A1	A1	A1	A1
PG14_UG000364	6830	A1	A1		HIV-1 Subtype A (A1)	A1	unassigned_1, A1-D-F1	A1,D,F1	A1	no agree	no agree	no agree
PG15_UG000669	7749	A1,D,A1	A1,D	4830;8011	Recombinant of A1, D, H	A1,D,H	unassigned_1, A1-B-D-B-D-B-D-B-C-F1-D-H-D	A1,C,D,F1,H	no agree	no agree	no agree	no agree	2155-2382;3624-3763
PG15_UG000803	7350	D,A1,D	A1,D	4911;7151	Recombinant of D, A1, J	A1,D,J	unassigned_1, D-A1-C-A1-01_AE-A1	A1,C,D	no agree	no agree	no agree	no agree	2059-2940
PG14_UG000664	8231	D,A1,D	A1,D	4215;4735	HIV-1 Subtype D	D	unassigned_1, D-A1	A1,D	no agree	no agree	A1,D	no agree
PG15_UG000368	7501	D	D		HIV-1 Subtype D	D	D	D	D	D	D	D
PG15_UG000748	7247	D	D		HIV-1 Subtype D	D	D	D	D	D	D	D
PG14_UG000324	8245	A1	A1		HIV-1 Subtype A (A1)	A1	A1	A1	A1	A1	A1	A1
PG15_UG000755	6927	A1	A1		Recombinant of A1, D, F1, G	A1,D,F1,G	A1	A1	no agree	no agree	A1	no agree
PG14_UG000355	8219	D	D		HIV-1 Subtype D	D	D	D	D	D	D	D
PG14_UG000068	8233	A1	A1		HIV-1 Subtype A (A1)	A1	A1	A1	A1	A1	A1	A1
PG15_UG000524	7037	A1	A1		HIV-1 Subtype A (A1)	A1	A1	A1	A1	A1	A1	A1
PG14_UG000569	6417	A1	A1		HIV-1 Subtype A (A1)	A1	A1	A1	A1	A1	A1	A1
PG14_UG000290	8108	A1,D,A1	A1,D	388;7443	Recombinant of D, A1	A1,D	unassigned_1, D-A1-01_AE-A1	A1,D	A1,D	A1,D	A1,D	A1,D
PG14_UG000341	7855	D	D		HIV-1 Subtype D	D	D	D	D	D	D	D
PG14_UG000416	8210	D	D		HIV-1 Subtype D	D	D	D	D	D	D	D
PG14_UG000343	8223	A1	A1		HIV-1 Subtype A (A1)	A1	A1	A1	A1	A1	A1	A1
PG14_UG000301	8227	A1,D,A1,D,A1	A1,D	1965;4807;5127;7627	Recombinant of D, A1	A1,D	unassigned_1, D-A1-C-01_AE-A1-01_AE-A1-H-A1	A1,C,D,H	A1,D	no agree	no agree	no agree
PG15_UG000184	6973	D,A1,D	A1,D	5900;7148	Recombinant of D, A1, K	A1,D,K	unassigned_1, D-A1-H-A1-G-C-G-A1-A2-J-F1-J	A1,C,D,F1,G,H,J	no agree	no agree	no agree	no agree	2605-2793;3052-4005
PG14_UG000198	6546	D,A1,D	A1,D	4533;7143	Recombinant of D, C, G, H	C,D,G,H	unassigned_1, D-A1-01_AE-A1-F2-A1-J-A1-G-A1	A1,D,F2,G,J	no agree	no agree	no agree	no agree	3241-3396;3415-4005;4321-4843;4845-5074;5077-5195
PG15_UG000765	5869	A1	A1		HIV-1 Subtype A (A1), potential recombinant	A1	A1	A1	A1	A1	A1	A1
PG14_UG000603	8245	A1,B/BF/D/F1/F2/K,A1,D	A1,B/BF/D/F1/F2/K,D	4358;5310;7158	Recombinant of A1, C, D, K	A1,C,D,K	unassigned_1, A1-C-D-C-D-B-D-B-D	A1,C,D	no agree	no agree	no agree	no agree
PG14_UG000178	6934	D	D		Recombinant of D, A1, K, B	A1,D,K	unassigned_1, D-C-01_AE-C	A1,C,D	no agree	no agree	no agree	no agree
PG14_UG000021	8233	D	D		HIV-1 Subtype D	D	D	D	D	D	D	D
PG15_UG000609	8084	A1	A1		HIV-1 Subtype A (A1)	A1	A1	A1	A1	A1	A1	A1
PG15_UG000636	6708	D,A1,D	A1,D	2858;6638	Recombinant of A1, D	A1,D	unassigned_1, D-A1-01_AE-A1-G-01_AE-A2-A1-01_AE-A1	A1,D,G	A1,D	no agree	no agree	no agree	1636-2193;2446-2586;2974-3396;3671-4006
PG14_UG000359	6618	A1,K,A1,D,A1,N/O	A1,D,K,N/O	1263;1905;2460;3977;4980	Recombinant of A1, D, F1	A1,D,F1	unassigned_1, A1-D-B	A1,D	no agree	no agree	no agree	no agree	6715-7681;7748-8292
PG15_UG000253	6892	A1,D,A1	A1,D	3935;4608	Recombinant of A1, D	A1,D	unassigned_1, A1-D	A1,D	A1,D	A1,D	A1,D	A1,D	6734-7145;7339-7621;7748-8206
PG15_UG000214	5592	A1,D,A1,D,A1	A1,D	411;1166;4812;7024	Recombinant of D, A1, B, C	A1,C,D	unassigned_1, A1-B-F1-B-F1-D-C-D-B-D-B-D-B-D	A1,C,D,F1	no agree	no agree	no agree	no agree	1632-4004;6734-6895
PG15_UG000881	6493	D,A1,D	A1,D	5409;7162	Recombinant of D, A1, F1, K, J	A1,D,F1,J,K	unassigned_1, D-A1-A2-A1-G-A1	A1,D,G	no agree	no agree	no agree	no agree	1741-3396
PG14_UG000274	8234	A1	A1		HIV-1 Subtype A (A1)	A1	A1	A1	A1	A1	A1	A1
PG15_UG000876	6175	A1	A1		Recombinant of A1, G, D	A1,D,G	A1	A1	no agree	no agree	A1	no agree
PG15_UG000552	5922	D	D		Recombinant of D, K, F1	D,F1,K	D	D	no agree	no agree	D	no agree
PG15_UG000682	7923	D	D		HIV-1 Subtype D	D	D	D	D	D	D	D
PG15_UG000049	8211	A1,C,D,C,A1	A1,C,D	1809;2585;4411;5503	Recombinant of A1, C, D	A1,C,D	unassigned_1, A1-C-D-B-D-B-D-C	A1,C,D	A1,C,D	A1,C,D	A1,C,D	A1,C,D
PG14_UG000102	8222	A1	A1		HIV-1 Subtype A (A1)	A1	A1	A1	A1	A1	A1	A1
PG15_UG000605	8226	A1	A1		HIV-1 Subtype A (A1)	A1	unassigned_1, A1-01_AE	A1	A1	A1	A1	A1
PG14_UG000322	8217	D,A1,D	A1,D	6047;7152	Recombinant of D, A1	A1,D	unassigned_1, D-A1-G-A1-F1	A1,D,F1,G	A1,D	no agree	no agree	no agree
PG15_UG000333	6963	D,C,D,A1,D	A1,C,D	409;4481;5563;7227	Recombinant of D, C, A1	A1,C,D	unassigned_1, D-C-A1-G-C-F1-C	A1,C,D,F1,G	A1,C,D	no agree	no agree	no agree	2404-2586;2962-4008
PG14_UG000551	6719	D,A1	A1,D	4297	Recombinant of D, A1	A1,D	unassigned_1, D-A1-01_AE-A1-G-A1-G-A1-G-C-A1-F1	A1,C,D,F1,G	A1,D	no agree	no agree	no agree	124-693;4321-4843;4845-5074;5077-5193
PG15_UG000223	6915	D,A1,D	A1,D	4581;6986	Recombinant of D, A1	A1,D	unassigned_1, D-A1-C-A1-G	A1,C,D,G	A1,D	no agree	no agree	no agree	2371-2679;3022-3123;4321-4843;4845-5074;5077-5195
PG15_UG000701	5793	C	C		HIV-1 Subtype C	C	C	C	C	C	C	C
PG15_UG000602	6154	D	D		Recombinant of D, A1, K	A1,D,K	unassigned_1, D-A2-H-F1-A1-G	A1,D,F1,G,H	no agree	no agree	no agree	no agree
PG14_UG000473	8231	A1	A1		HIV-1 Subtype A (A1)	A1	A1	A1	A1	A1	A1	A1
PG15_UG000107	6648	C,D	C,D	7290	Recombinant of C, A1, D	A1,C,D	unassigned_1, C-D-A1	A1,C,D	no agree	A1,C,D	no agree	no agree	1918-2094;2689-4008
PG15_UG000884	7220	A1,D,A1,H,A1	A1,D,H	387;1271;1870;2412	Recombinant of A1, D, B, G, H	A1,D,G,H	unassigned_1, A1-D-B-C-D	A1,C,D	no agree	no agree	no agree	no agree	1893-2477;2551-2697;2935-3177
PG14_UG000605	8225	A1,D,A1,D	A1,D	4753;5552;7399	Recombinant of A1, D, B	A1,D	unassigned_1, A1-D-B-D-B-D	A1,D	A1,D	A1,D	A1,D	A1,D
PG15_UG000593	7621	A1,D,A1,D,A1	A1,D	1125;1661;6238;6562	Recombinant of A1, D, K	A1,D,K	unassigned_1, A1-D	A1,D	no agree	no agree	A1,D	no agree	3088-3399;3544-3654;3730-3849
PG14_UG000184	6488	A1,D,A1,D,A1	A1,D	412;4195;4825;5462	Recombinant of D, A1, B	A1,D	unassigned_1, D-A1-01_AE-A1-01_AE-A1-C-H-G	A1,C,D,G,H	A1,D	no agree	no agree	no agree	6716-8292
PG15_UG000099	8164	A1	A1		HIV-1 Subtype A (A1)	A1	A1	A1	A1	A1	A1	A1
PG15_UG000777	5867	D	D		Recombinant of D, C, G	C,D,G	unassigned_1, D-B	D	no agree	no agree	D	no agree
PG14_UG000096	6680	D	D		HIV-1 Subtype D	D	D	D	D	D	D	D
PG15_UG000729	6825	D	D		Recombinant of D, A1	A1,D	D	D	no agree	no agree	D	no agree
PG15_UG000656	8223	A1	A1		HIV-1 Subtype A (A1)	A1	unassigned_1, A1-G-A2	A1,G	A1	no agree	no agree	no agree
PG15_UG000863	6241	A1	A1		Recombinant of A1, C, D	A1,C,D	A1	A1	no agree	no agree	A1	no agree
PG14_UG000034	8236	A1	A1		HIV-1 Subtype A (A1)	A1	A1	A1	A1	A1	A1	A1
PG15_UG000825	6165	A1,C,A1	A1,C	1363;4774	Recombinant of A1, C, H, G	A1,C,G,H	unassigned_1, A1-D-C	A1,C,D	no agree	no agree	no agree	no agree	1894-3480;3517-4005
PG14_UG000654	8222	D	D		HIV-1 Subtype D	D	D	D	D	D	D	D
PG15_UG000398	6910	A1,C,A1	A1,C	4347;5538	Recombinant of A1, C, D, G, H	A1,C,D,G,H	unassigned_1, A1-B-D-C-D	A1,C,D	no agree	no agree	no agree	no agree	2690-4004
PG15_UG000043	8109	A1,D,A1	A1,D	2389;2883	HIV-1 Subtype A (A1)	A1	unassigned_1, A1-D-C-F1-C-B	A1,C,D,F1	no agree	no agree	no agree	no agree	3867-4004
PG15_UG000882	7523	A1,C,A1	A1,C	1885;2600	Recombinant of A1, C, G	A1,C,G	A1	A1	no agree	no agree	no agree	no agree	1918-2628
PG15_UG000186	8232	D,A1,D	A1,D	5640;6505	Recombinant of D, A1, B	A1,D	unassigned_1, D-C-A1	A1,C,D	A1,D	no agree	no agree	no agree
PG14_UG000247	7920	A1,D,A1	A1,D	7112;7975	Recombinant of A1, D	A1,D	unassigned_1, A1-D-B-D-B-D-B	A1,D	A1,D	A1,D	A1,D	A1,D	6867-7093
PG15_UG000167	7561	D,B/BF/BG/D/F1/F2/G/J/K/N/O,A1,D	A1,B/BF/BG/D/F1/F2/G/J/K/N/O,D	4113;5799;7174	Recombinant of D, A1, C	A1,C,D	unassigned_1, D-C-A1-G-F1-G-F1-A1	A1,C,D,F1,G	no agree	no agree	no agree	no agree	3142-3441;4960-5074;5077-5192
PG15_UG000618	7561	D	D		HIV-1 Subtype D	D	D	D	D	D	D	D
PG14_UG000602	6107	A1,D	A1,D	6060	HIV-1 Subtype A (A1)	A1	A1	A1	no agree	A1	no agree	no agree	123-695;6735-8292
PG15_UG000620	8227	A1	A1		HIV-1 Subtype A (A1)	A1	A1	A1	A1	A1	A1	A1
PG14_UG000216	8210	A1,D,N/O,A1,N/O	A1,D,N/O	2672;2980;5332;6324	Recombinant of A1, D	A1,D	unassigned_1, A1-D-B-D-C-D-B-D	A1,C,D	no agree	no agree	no agree	no agree
PG15_UG000346	8226	D	D		HIV-1 Subtype D	D	D	D	D	D	D	D
PG15_UG000138	7174	D	D		Recombinant of D, A1	A1,D	unassigned_1, D-B	D	no agree	no agree	D	no agree
PG15_UG000034	7524	A1	A1		HIV-1 Subtype A (A1)	A1	A1	A1	A1	A1	A1	A1
PG14_UG000510	7297	D,A1,D	A1,D	4296;7141	Recombinant of D, A1, F1	A1,D,F1	unassigned_1, D-A1	A1,D	no agree	no agree	A1,D	no agree	4321-4843;4845-5074;5077-5195
PG15_UG000726	6249	D,A1,D	A1,D	4776;5589	Recombinant of D, A1	A1,D	unassigned_1, D-A1	A1,D	A1,D	A1,D	A1,D	A1,D	1675-3504;3544-3696
PG15_UG000747	6169	D	D		Recombinant of D, A1, K	A1,D,K	D	D	no agree	no agree	D	no agree
PG15_UG000839	5912	A1,N/O,F1,N/O,A1	A1,F1,N/O	1261;3782;4388;7911	Recombinant of A1, D	A1,D	unassigned_1, A1-D-F1-D	A1,D,F1	no agree	no agree	no agree	no agree	1632-3950
PG14_UG000294	8239	A1,D,A1	A1,D	4392;5009	Recombinant of A1, D	A1,D	unassigned_1, A1-B-D-C-D-B-D-B-D-B-D-B-D-B-D	A1,C,D	A1,D	no agree	no agree	no agree
PG14_UG000134	8170	C,A1,C	A1,C	5429;7256	Recombinant of C, A1	A1,C	unassigned_1, C-A1-01_AE-A1-G-A1-01_AE-A1-01_AE-A1	A1,C,G	A1,C	no agree	no agree	no agree
PG14_UG000606	7147	A1	A1		HIV-1 Subtype A (A1)	A1	A1	A1	A1	A1	A1	A1
PG14_UG000061	7303	D	D		Recombinant of D, K	D,K	D	D	no agree	no agree	D	no agree
PG15_UG000338	5838	D,A1	A1,D	7952	Recombinant of D, A1, C	A1,C,D	unassigned_1, D-G-A1	A1,D,G	no agree	no agree	no agree	no agree	1632-4007
PG15_UG000633	8134	D,C,D	C,D	4324;7270	Recombinant of D, C	C,D	unassigned_1, D-C-F1-C	C,D,F1	C,D	no agree	no agree	no agree
PG15_UG000787	6108	D	D		Recombinant of D, B, J, K, H	D,H,J,K	D	D	no agree	no agree	D	no agree
PG14_UG000165	8228	A1,D,A1,D	A1,D	373;4178;4773	Recombinant of D, A1	A1,D	unassigned_1, D-H-A1-01_AE-A1	A1,D,H	A1,D	no agree	no agree	no agree
PG14_UG000129	6666	D,A1,N/O,F1,A1	A1,D,F1,N/O	2969;3406;5126;5533	Recombinant of D, A1, C	A1,C,D	unassigned_1, D-A1-C-A1	A1,C,D	no agree	A1,C,D	no agree	no agree	6734-8292
PG15_UG000125	7943	A1	A1		HIV-1 Subtype A (A1)	A1	A1	A1	A1	A1	A1	A1
PG15_UG000721	6072	A1	A1		Recombinant of A1, J	A1,J	A1	A1	no agree	no agree	A1	no agree
PG14_UG000506	8229	D,A1,D	A1,D	5555;6930	Recombinant of D, A1, G	A1,D,G	unassigned_1, D-A1-G-A1-G-A1-F1-A1	A1,D,F1,G	no agree	no agree	no agree	no agree
PG14_UG000087	8218	D,A1,D	A1,D	4325;4744	Recombinant of D, A1, B	A1,D	unassigned_1, D-A1	A1,D	A1,D	A1,D	A1,D	A1,D
PG15_UG000742	8227	A1	A1		HIV-1 Subtype A (A1)	A1	A1	A1	A1	A1	A1	A1
PG14_UG000670	8225	D	D		HIV-1 Subtype D	D	unassigned_1, D-F1	D,F1	D	no agree	no agree	no agree
PG15_UG000566	5857	A1	A1		Recombinant of A1, 35_AD	35_AD,A1	A1	A1	no agree	no agree	A1	no agree
PG15_UG000835	5867	A1,D,A1,D	A1,D	344;1716;7391	Recombinant of A1, D, B, G	A1,D,G	unassigned_1, A1-B-D-C-D-B-D-B-D-B-D-B-D-B-D	A1,C,D	no agree	no agree	no agree	no agree	1636-4005
PG15_UG000642	8153	D	D		HIV-1 Subtype D	D	D	D	D	D	D	D
PG15_UG000556	5861	A1	A1		Recombinant of A1, 35_AD, H	35_AD,A1,H	unassigned_1, A1-D	A1,D	no agree	no agree	no agree	no agree
PG14_UG000480	7809	C	C		HIV-1 Subtype C	C	C	C	C	C	C	C
PG15_UG000294	5713	A1	A1		HIV-1 Subtype A (A1), potential recombinant	A1	A1	A1	A1	A1	A1	A1
PG15_UG000454	6236	A1	A1		Recombinant of A1, C, H	A1,C,H	A1	A1	no agree	no agree	A1	no agree
PG15_UG000581	7661	A1	A1		HIV-1 Subtype A (A1)	A1	A1	A1	A1	A1	A1	A1
PG14_UG000491	6892	A1,D,A1,N/O	A1,D,N/O	1881;2916;7299	Recombinant of A1, D, J, C	A1,C,D,J	unassigned_1, A1-D-B-D-B-D-B-D-C-D-C-D	A1,C,D	no agree	no agree	no agree	no agree	2974-4005
PG14_UG000340	5964	A1,D	A1,D	7233	Recombinant of A1, D, C	A1,C,D	unassigned_1, A1-D-B-D	A1,D	no agree	no agree	A1,D	no agree	1972-4005
PG15_UG000150	6559	D,A1,D,A1,C,A1	A1,C,D	302;1590;3146;4142;4656	Recombinant of A1, D, H	A1,D,H	unassigned_1, A1-D-B-D-B	A1,D	no agree	no agree	no agree	no agree	2350-2661;3172-3633;4321-4843;4845-5074;5077-5193
PG14_UG000560	8250	A1,N/O,D,A1,D	A1,D,N/O	1275;4669;5488;7237	Recombinant of A1, D	A1,D	unassigned_1, A1-D-B-D-B-D-H-D-B-D-B-D	A1,D,H	no agree	no agree	no agree	no agree
PG15_UG000858	5998	A1	A1		Recombinant of A1, D	A1,D	A1	A1	no agree	no agree	A1	no agree
PG14_UG000593	8141	D	D		HIV-1 Subtype D	D	D	D	D	D	D	D
PG15_UG000057	7843	D,A1,D	A1,D	4241;4732	Recombinant of D, A1	A1,D	unassigned_1, D-A1	A1,D	A1,D	A1,D	A1,D	A1,D	3169-3396
PG15_UG000604	6855	D,N/O,BG/G/N/O,G,D,K	BG/G/N/O,D,G,K,N/O	2370;3427;5513;6644;7918	Recombinant of D, A1, H, F1	A1,D,F1,H	unassigned_1, D-A1-F2-A1	A1,D,F2	no agree	no agree	no agree	no agree	2347-2868;2933-3738
PG14_UG000110	8240	A1,C,A1,D	A1,C,D	433;5659;7108	Recombinant of D, C, A1	A1,C,D	unassigned_1, D-A1-01_AE-A1-01_AE-A1-C-F1-A1-H-A1-C	A1,C,D,F1,H	A1,C,D	no agree	no agree	no agree
PG15_UG000185	7015	A1,D,B/BF/D/F1/F2/K,D,H	A1,B/BF/D/F1/F2/K,D,H	3304;4084;5663;6767	Recombinant of A1, D	A1,D	unassigned_1, A1-D-B-D-F1-D-B-C-B-C	A1,C,D,F1	no agree	no agree	no agree	no agree	6734-7681;7748-7941
PG15_UG000704	8224	A1,D,A1	A1,D	6131;6551	HIV-1 Subtype A (A1)	A1	A1	A1	no agree	A1	no agree	no agree
PG14_UG000600	8233	A1,D,A1	A1,D	383;3243	Recombinant of A1, D	A1,D	unassigned_1, A1-F2-D-B-D-B-D-B-D	A1,D,F2	A1,D	no agree	no agree	no agree
PG14_UG000663	8232	A1,G,A1	A1,G	5830;6676	HIV-1 Subtype A (A1)	A1	A1	A1	no agree	A1	no agree	no agree
PG15_UG000644	8236	D	D		HIV-1 Subtype D	D	unassigned_1, D-B	D	D	D	D	D
PG14_UG000521	8217	A1,C,A1	A1,C	3227;6085	Recombinant of A1, C, D	A1,C,D	unassigned_1, A1-C-D-C-D	A1,C,D	no agree	A1,C,D	no agree	no agree
PG15_UG000680	8227	A1,D,A1,D	A1,D	352;4392;4974	Recombinant of D, A1	A1,D	unassigned_1, D-A1	A1,D	A1,D	A1,D	A1,D	A1,D
PG15_UG000477	5874	A1,H,A1,D,A1	A1,D,H	4174;5616;6964;7960	Recombinant of A1, D	A1,D	unassigned_1, A1-D	A1,D	no agree	A1,D	no agree	no agree	1632-4004
PG14_UG000228	6694	D	D		HIV-1 Subtype D	D	D	D	D	D	D	D
PG14_UG000139	8235	A1	A1		HIV-1 Subtype A (A1)	A1	A1	A1	A1	A1	A1	A1
PG14_UG000231	6664	D	D		HIV-1 Subtype D	D	D	D	D	D	D	D
PG15_UG000676	8243	A1	A1		HIV-1 Subtype A (A1)	A1	A1	A1	A1	A1	A1	A1
PG15_UG000055	6417	D,A1,D,A1	A1,D	2057;3710;7821	Recombinant of D, A1, J, B	A1,D,J	unassigned_2, "21_A2D-71_BF1-D"	unassigned	no agree	no agree	no agree	no agree	1894-2622;2946-4004
PG15_UG000614	5645	A1	A1		Recombinant of A1, G	A1,G	A1	A1	no agree	no agree	A1	no agree
PG14_UG000062	8236	D,A1	A1,D	7687	Recombinant of D, A1, C	A1,C,D	unassigned_1, D-A1-C-A1-A2-A1-F2-A1	A1,C,D,F2	no agree	no agree	no agree	no agree
PG15_UG000510	7081	A1	A1		HIV-1 Subtype A (A1)	A1	A1	A1	A1	A1	A1	A1
PG14_UG000374	6655	D,A1,C	A1,C,D	3156;4321	Recombinant of D, C, A1	A1,C,D	unassigned_1, D-A1-01_AE-F2-A1-C	A1,C,D,F2	A1,C,D	no agree	no agree	no agree	6734-8292
PG15_UG000012	6894	B/BF/D/F1/F2/K,A1,C,A1,C	A1,B/BF/D/F1/F2/K,C	1017;4936;5476;7751	Recombinant of A1, C, D, G	A1,C,D,G	unassigned_1, A1-D-C-B-C-F1-D-C-F1-C-F1-C	A1,C,D,F1	no agree	no agree	no agree	no agree	2665-2964;2971-4005
PG15_UG000812	6215	D,A1	A1,D	7964	Recombinant of D, C, F1, B, H, K	C,D,F1,H,K	unassigned_1, D-A1	A1,D	no agree	no agree	A1,D	no agree	2012-4006
PG15_UG000827	5864	D,C,A1,D,C	A1,C,D	4367;5349;7277;7844	Recombinant of D, A1, C	A1,C,D	unassigned_1, D-C-A1-C-A1-F1-A1-C-A1-A2-A1-C	A1,C,D,F1	A1,C,D	no agree	no agree	no agree	1637-4009
PG15_UG000752	5856	D	D		Recombinant of D, C, A1	A1,C,D	D	D	no agree	no agree	D	no agree
PG15_UG000379	7561	A1	A1		HIV-1 Subtype A (A1)	A1	unassigned_1, A1-G	A1,G	A1	no agree	no agree	no agree
PG15_UG000392	6805	A1,D,A1,D	A1,D	1292;2439;4569	Recombinant of D, A1, B, F1	A1,D,F1	unassigned_1, D-A1-01_AE-A1-01_AE-A1-01_AE-A1-01_AE-A1-G-A1-G-A1-G-A1	A1,D,G	no agree	no agree	no agree	no agree	2662-4005
PG14_UG000307	5832	D	D		HIV-1 Subtype D	D	D	D	D	D	D	D
PG15_UG000612	7957	A1	A1		HIV-1 Subtype A (A1)	A1	unassigned_1, A1-F1-G	A1,F1,G	A1	no agree	no agree	no agree
PG14_UG000054	6522	A1	A1		HIV-1 Subtype A (A1)	A1	A1	A1	A1	A1	A1	A1
PG15_UG000459	6157	D	D		Recombinant of D, B	D	D	D	D	D	D	D
PG15_UG000149	7907	C,A1,C,A1,C,A1	A1,C	1161;2256;2945;4506;7720	Recombinant of C, A1	A1,C	unassigned_1, C-F1-A1-01_AE-A1-G-A1	A1,C,F1,G	A1,C	no agree	no agree	no agree	3787-4006
PG15_UG000199	8063	A1	A1		HIV-1 Subtype A (A1)	A1	A1	A1	A1	A1	A1	A1
PG14_UG000091	8204	C,D,A1,C,A1,C	A1,C,D	780;1209;1997;2777;5160	Recombinant of C, A1, D	A1,C,D	unassigned_1, C-B-D-A1-F1-B-A1-D-B-G-A1-F1-A1-D-A1	A1,C,D,F1,G	A1,C,D	no agree	no agree	no agree
PG15_UG000158	5731	A1,BF/F1/F2/K,A1	A1,BF/F1/F2/K	2711;3382	Recombinant of A1, F1	A1,F1	unassigned_1, A1-D	A1,D	no agree	no agree	no agree	no agree	2692-4318;4321-4843;4845-5074;5077-5192
PG14_UG000594	5486	D,A1,D,A1,D,A1	A1,D	313;683;2337;2737;3078	Recombinant of A1, D	A1,D	unassigned_1, A1-B-D-F1-D	A1,D,F1	A1,D	no agree	no agree	no agree	2964-4001;6281-6402;6734-8292
PG14_UG000648	8231	D,C,D,C	C,D	1838;4909;7607	Recombinant of C, D, 10_CD, B	10_CD,C,D	unassigned_1, D-C	C,D	no agree	no agree	C,D	no agree
PG15_UG000868	7105	A1,D,BG/G/N/O,N/O,A1	A1,BG/G/N/O,D,N/O	1766;2885;5405;7849	Recombinant of A1, D, G, K	A1,D,G,K	unassigned_1, A1-B-D-B-D-H-C-D-B-D-B-D	A1,C,D,H	no agree	no agree	no agree	no agree	1633-1737;2965-3390;3415-4005
PG15_UG000207	7950	D,A1,D,A1	A1,D	3406;4428;5499	Recombinant of D, A1	A1,D	unassigned_1, D-A1-H-A1-01_AE-G-A1-F2-A1	A1,D,F2,G,H	A1,D	no agree	no agree	no agree	3723-4004
PG15_UG000142	8230	D	D		HIV-1 Subtype D	D	D	D	D	D	D	D
PG15_UG000497	5827	D,C,D,C,D,C	C,D	391;3043;4171;5063;7854	Recombinant of 10_CD, D, C, A1	10_CD,A1,C	unassigned_1, D-C-G-C-G-C-A1-G-A1-C	A1,C,D,G	no agree	no agree	no agree	no agree	1633-4011
PG14_UG000642	8225	D,A1,C,A1	A1,C,D	4176;4543;7717	Recombinant of D, C, A1	A1,C,D	unassigned_1, D-01_AE-A1-C-G-F1-G-J-F1-C-G-A1-F2-A1	A1,C,D,F1,F2,G,J	A1,C,D	no agree	no agree	no agree
PG14_UG000315	8222	A1,D,A1	A1,D	1877;4780	Recombinant of A1, D	A1,D	unassigned_1, A1-D-F2-D	A1,D,F2	A1,D	no agree	no agree	no agree
PG14_UG000164	6649	A1	A1		HIV-1 Subtype A (A1)	A1	A1	A1	A1	A1	A1	A1
PG14_UG000158	8225	D,A1	A1,D	2114	Recombinant of A1, D, J	A1,D,J	unassigned_1, A1-D-B-D-B-D-B-D-B-D	A1,D	no agree	no agree	A1,D	no agree
PG15_UG000041	7965	D,A1,D,A1,D	A1,D	4312;4793;5565;7159	Recombinant of D, A1, B	A1,D	unassigned_1, D-A1-01_AE-A1-G-A1-G-A1-01_AE-A1-G-A1-G-A1-G-01_AE-A1-H-A1	A1,D,G,H	A1,D	no agree	no agree	no agree	3166-3396
PG15_UG000334	7699	A1,C,A1	A1,C	4921;5552	Recombinant of A1, C, D	A1,C,D	unassigned_1, A1-B-D-C-D	A1,C,D	no agree	A1,C,D	no agree	no agree	2674-3222
PG15_UG000875	6568	D,B/BF/D/F1/F2/K,D,A1,D	A1,B/BF/D/F1/F2/K,D	2399;3133;6070;7189	Recombinant of D, A1, B, G, J	A1,D,G,J	unassigned_1, D-01_AE-A1-G-A1-H-C-H-A1-B-A1	A1,C,D,G,H	no agree	no agree	no agree	no agree	2356-4005
PG15_UG000557	6698	A1,C,A1	A1,C	2301;2762	Recombinant of A1, C	A1,C	A1	A1	A1,C	no agree	no agree	no agree	2485-4005
PG14_UG000240	7746	D	D		Recombinant of D, A1	A1,D	unassigned_1, D-A1	A1,D	no agree	A1,D	no agree	no agree
PG15_UG000301	8221	A1	A1		HIV-1 Subtype A (A1)	A1	A1	A1	A1	A1	A1	A1
PG15_UG000393	7704	D,A1,D	A1,D	5553;7163	Recombinant of D, A1	A1,D	unassigned_1, D-A1-G-F1-A1-G-01_AE-A1	A1,D,F1,G	A1,D	no agree	no agree	no agree	2983-3450
PG14_UG000532	8213	A1	A1		HIV-1 Subtype A (A1)	A1	A1	A1	A1	A1	A1	A1
PG15_UG000027	5751	A1,D,A1,D	A1,D	423;1053;5235	Recombinant of A1, D	A1,D	unassigned_1, A1-D-B-D-B-D-B-D-C-D	A1,C,D	A1,D	no agree	no agree	no agree	2725-3603;6734-8292
PG15_UG000242	6554	D,A1,N/O,A1	A1,D,N/O	1177;4272;7881	Recombinant of A1, D, J	A1,D,J	unassigned_1, A1-D-B-D-F1-B-D-B-D-B-D	A1,D,F1	no agree	no agree	no agree	no agree	2351-4006
PG15_UG000877	5969	A1,D,A1,D	A1,D	1805;3629;5031	Recombinant of D, A1, G, B	A1,D,G	unassigned_1, A1-D-B-D-A2-D-B-D	A1,D	no agree	no agree	A1,D	no agree	1798-4005
PG14_UG000181	7171	D,K,D	D,K	6095;6516	Recombinant of D, A1	A1,D	D	D	no agree	no agree	no agree	no agree	3166-3999;8076-8292
PG15_UG000678	6865	A1,D,A1,D	A1,D	2873;5559;7237	Recombinant of A1, D, G	A1,D,G	unassigned_1, A1-D	A1,D	no agree	no agree	A1,D	no agree	2662-4005
PG14_UG000435	7748	A1	A1		HIV-1 Subtype A (A1)	A1	A1	A1	A1	A1	A1	A1
PG15_UG000315	5885	D	D		Recombinant of D, B	D	D	D	D	D	D	D
PG15_UG000650	8236	A1	A1		HIV-1 Subtype A (A1)	A1	A1	A1	A1	A1	A1	A1
PG15_UG000852	5861	D	D		Recombinant of D, C	C,D	D	D	no agree	no agree	D	no agree
PG14_UG000207	7181	A1	A1		HIV-1 Subtype A (A1)	A1	A1	A1	A1	A1	A1	A1
PG14_UG000172	7184	D,A1,B/BF/D/F1/F2/K,A1,BF/F1/F2/K,D	A1,B/BF/D/F1/F2/K,BF/F1/F2/K,D	3869;4234;5168;5882;6414	Recombinant of D, A1, K	A1,D,K	unassigned_1, D-A1-01_AE-A1	A1,D	no agree	no agree	no agree	no agree	3613-3720;4321-4843;4845-5074;5077-5193
PG14_UG000125	8229	A1	A1		HIV-1 Subtype A (A1)	A1	A1	A1	A1	A1	A1	A1
PG14_UG000017	8223	D,A1,D,A1,D	A1,D	2961;3370;4800;7196	Recombinant of D, A1	A1,D	unassigned_1, D-G-C-A1-F2-A1-01_AE-A1-G-A1	A1,C,D,F2,G	A1,D	no agree	no agree	no agree
PG15_UG000293	5820	A1,N/O,A1,D,A1	A1,D,N/O	2356;3532;4724;5618	Recombinant of A1, D, J, F1	A1,D,F1,J	unassigned_1, A1-D	A1,D	no agree	no agree	no agree	no agree	3169-4005;6734-8292
PG15_UG000296	6590	A1	A1		Recombinant of A1, G	A1,G	A1	A1	no agree	no agree	A1	no agree
PG15_UG000616	8210	A1,D,A1	A1,D	3403;4183	HIV-1 Subtype A (A1)	A1	unassigned_1, A1-D	A1,D	no agree	no agree	A1,D	no agree
PG14_UG000536	6927	A1	A1		HIV-1 Subtype A (A1)	A1	A1	A1	A1	A1	A1	A1
PG14_UG000431	8219	A1,D,A1	A1,D	5023;7537	Recombinant of A1, D	A1,D	unassigned_1, A1-D-01_AE-D	A1,D	A1,D	A1,D	A1,D	A1,D
PG15_UG000885	6108	D	D		HIV-1 Subtype D, potential recombinant	D	D	D	D	D	D	D
PG14_UG000658	8229	D	D		HIV-1 Subtype D	D	D	D	D	D	D	D
PG15_UG000560	6473	A1,C,A1,D,A1	A1,C,D	1978;2497;4413;5173	Recombinant of A1, D, J	A1,D,J	unassigned_1, A1-D	A1,D	no agree	no agree	no agree	no agree	2044-3729
PG14_UG000557	8228	D	D		HIV-1 Subtype D	D	unassigned_1, D-A1	A1,D	D	no agree	no agree	no agree
PG14_UG000599	8233	A1	A1		HIV-1 Subtype A (A1)	A1	A1	A1	A1	A1	A1	A1
PG15_UG000792	6232	D,B/BF/BG/D/F1/F2/G/J/K/N/O,D,BF/F1/F2/K,D,A1	A1,B/BF/BG/D/F1/F2/G/J/K/N/O,BF/F1/F2/K,D	2014;2811;6087;6388;7598	Recombinant of D, A1	A1,D	unassigned_1, D-A1	A1,D	no agree	A1,D	no agree	no agree	2014-4005
PG15_UG000177	7624	D	D		HIV-1 Subtype D	D	D	D	D	D	D	D
PG15_UG000360	8225	A1,D,A1,D,A1	A1,D	2260;3440;5650;7604	Recombinant of A1, D	A1,D	unassigned_1, A1-D-B-D-B-D-B	A1,D	A1,D	A1,D	A1,D	A1,D
PG15_UG000106	7244	A1,D,N/O,D	A1,D,N/O	2453;5154;7851	Recombinant of A1, D	A1,D	unassigned_1, A1-C-D-B-D-B-D-B-F2-B-F2-H-G-D-B-D-H-D-J-D	A1,C,D,F2,G,H,J	no agree	no agree	no agree	no agree	4321-4843;4845-5074;5077-5192
PG14_UG000567	8236	A1,D,A1,D	A1,D	389;4107;4801	Recombinant of D, C, A1, B	A1,C,D	unassigned_1, D-C-G-A1-G-C	A1,C,D,G	no agree	no agree	no agree	no agree
PG15_UG000781	5852	A1,C	A1,C	7658	Recombinant of 35_AD, A1, C, G	35_AD,A1,C,G	unassigned_1, A1-C	A1,C	no agree	no agree	A1,C	no agree	1632-4004
PG14_UG000503	6925	A1,C,A1,D	A1,C,D	657;4472;6297	Recombinant of A1, C, D	A1,C,D	unassigned_1, A1-C-F1-C-D-C-D-C	A1,C,D,F1	A1,C,D	no agree	no agree	no agree	6734-7681;7748-7941
PG15_UG000859	6471	A1,D,A1,D,A1	A1,D	913;5656;6596;7970	Recombinant of D, A1, B, H	A1,D,H	unassigned_1, D-A1	A1,D	no agree	no agree	A1,D	no agree	1651-2049;2353-3576
PG15_UG000111	6978	D	D		Recombinant of D, A1, K	A1,D,K	D	D	no agree	no agree	D	no agree
PG14_UG000108	7013	D	D		HIV-1 Subtype D	D	D	D	D	D	D	D
PG15_UG000638	8228	D	D		HIV-1 Subtype D	D	D	D	D	D	D	D
PG14_UG000224	8206	A1	A1		HIV-1 Subtype A (A1)	A1	A1	A1	A1	A1	A1	A1
PG14_UG000275	8226	A1	A1		HIV-1 Subtype A (A1)	A1	A1	A1	A1	A1	A1	A1
PG14_UG000529	8243	D,A1,D,A1	A1,D	3559;7152;7882	Recombinant of A1, D	A1,D	unassigned_1, D-A1-G-A1-01_AE-A1-B-A1	A1,D,G	A1,D	no agree	no agree	no agree
PG15_UG000657	7456	D,C,D	C,D	5397;6277	Recombinant of D, C, B	C,D	unassigned_1, D-C-F1-C	C,D,F1	C,D	no agree	no agree	no agree	2602-2703;3016-3397;3643-3855
PG14_UG000202	8001	A1,D,A1	A1,D	1588;3167	Recombinant of A1, D	A1,D	unassigned_1, A1-D-B-D-B-D-F2-D	A1,D,F2	A1,D	no agree	no agree	no agree	3169-3396
PG15_UG000554	6359	A1	A1		Recombinant of A1, 35_AD, H, J	35_AD,A1,H,J	A1	A1	no agree	no agree	A1	no agree
PG15_UG000054	7104	A1,D,A1	A1,D	2903;5340	Recombinant of A1, D, B	A1,D	unassigned_1, A1-D-B-D-C-D-B-D-B-D-B-D-B-D	A1,C,D	A1,D	no agree	no agree	no agree	2911-4005
PG15_UG000776	6162	D,A1,D	A1,D	5145;7167	Recombinant of D, A1, B, K	A1,D,K	unassigned_1, D-A1-C-A1-F1-A1	A1,C,D,F1	no agree	no agree	no agree	no agree	1825-3873
PG14_UG000035	5428	D,A1,D,BF/F1/F2/K,D	A1,BF/F1/F2/K,D	1595;2060;4763;7145	Recombinant of D, A1, G	A1,D,G	unassigned_1, D-A1-01_AE-B-A1-C-A1	A1,C,D	no agree	no agree	no agree	no agree	2062-4005;6118-6402;7358-7580
PG14_UG000649	5362	A1,D	A1,D	5258	Recombinant of A1, D, G	A1,D,G	unassigned_1, A1-D-C-B-D	A1,C,D	no agree	no agree	no agree	no agree	2695-4005;6734-8292
PG15_UG000179	7693	D	D		HIV-1 Subtype D	D	D	D	D	D	D	D
PG15_UG000251	8232	D	D		HIV-1 Subtype D	D	D	D	D	D	D	D
PG14_UG000432	8227	A1	A1		HIV-1 Subtype A (A1)	A1	A1	A1	A1	A1	A1	A1
PG14_UG000418	8024	A1	A1		HIV-1 Subtype A (A1)	A1	A1	A1	A1	A1	A1	A1
PG15_UG000844	5866	D	D		Recombinant of D, C	C,D	D	D	no agree	no agree	D	no agree
PG15_UG000137	7846	D	D		HIV-1 Subtype D	D	D	D	D	D	D	D
PG15_UG000518	6913	BG/G,A1	A1,BG/G	459	HIV-1 Subtype A (A1)	A1	A1	A1	no agree	A1	no agree	no agree	2698-4005
PG14_UG000587	8219	G,BG/G,G	BG/G,G	4853;5504	HIV-1 Subtype G	G	unassigned_1, G-C	C,G	no agree	no agree	no agree	no agree
PG15_UG000805	5862	N/O,F1,A1,D	A1,D,F1,N/O	3556;4430;7242	Recombinant of A1, D, H, G	A1,D,G,H	unassigned_1, A1-D-C-D-B-H-B-F1-D	A1,C,D,F1,H	no agree	no agree	no agree	no agree	1636-4008
PG14_UG000505	7087	A1	A1		HIV-1 Subtype A (A1)	A1	A1	A1	A1	A1	A1	A1
PG14_UG000059	8231	D	D		HIV-1 Subtype D	D	unassigned_1, D-B	D	D	D	D	D
PG15_UG000739	7211	D	D		HIV-1 Subtype D	D	D	D	D	D	D	D
PG14_UG000346	8203	A1,N/O,C,D	A1,C,D,N/O	2442;4583;5667	Recombinant of A1, D, C	A1,C,D	unassigned_1, A1-C-D-B-D-B-D-B-C-B-D	A1,C,D	no agree	A1,C,D	no agree	no agree
PG14_UG000313	8210	A1,D,A1,C,A1	A1,C,D	382;1063;4723;5308	Recombinant of A1, D, G	A1,D,G	unassigned_1, A1-C-F2-D-C-D	A1,C,D,F2	no agree	no agree	no agree	no agree
PG15_UG000910	8240	A1,C,A1	A1,C	4266;4857	Recombinant of A1, C, D	A1,C,D	unassigned_1 A1-C	A1,C	no agree	no agree	A1,C	no agree
PG15_UG000911	8241	A1	A1		HIV-1 Subtype A (A1)	A1	A1	A1	A1	A1	A1	A1
PG15_UG000912	8245	A1	A1		HIV-1 Subtype A (A1)	A1	A1	A1	A1	A1	A1	A1
PG15_UG000913	8248	A1	A1		HIV-1 Subtype A (A1)	A1	A1	A1	A1	A1	A1	A1
PG15_UG000914	8234	A1	A1		HIV-1 Subtype A (A1)	A1	A1	A1	A1	A1	A1	A1
PG15_UG000916	8240	D,A1,D,A1	A1,D	1157;2185;7635	Recombinant of D, A1, B	A1,D	unassigned_1 D-A1-H-A1-01_AE-A1-01_AE-A1-01_AE-A1	A1,D,H	A1,D	no agree	no agree	no agree
PG15_UG000917	8204	A1,D	A1,D	354	Recombinant of D, A1, B	A1,D	unassigned_1 D-A1	A1,D	A1,D	A1,D	A1,D	A1,D
PG15_UG000918	8248	A1	A1		HIV-1 Subtype A (A1)	A1	A1	A1	A1	A1	A1	A1
PG15_UG000919	8212	A1	A1		HIV-1 Subtype A (A1)	A1	unassigned_1 A1-B	A1,D	A1	no agree	no agree	no agree
PG15_UG000920	8064	A1,D,A1	A1,D	7692;7999	HIV-1 Subtype A (A1)	A1	unassigned_1 A1-H-D-B-D	A1,D,H	no agree	no agree	no agree	no agree
PG15_UG000921	8247	A1,D,A1	A1,D	7257;7673	HIV-1 Subtype A (A1)	A1	unassigned_1 A1-D	A1,D	no agree	no agree	A1,D	no agree
PG15_UG000922	8218	A1	A1		HIV-1 Subtype A (A1)	A1	A1	A1	A1	A1	A1	A1
PG15_UG000923	7370	A1	A1		HIV-1 Subtype A (A1)	A1	A1	A1	A1	A1	A1	A1
PG15_UG000925	8235	D	D		HIV-1 Subtype D	D	D	D	D	D	D	D
PG15_UG000926	7702	A1,D,A1	A1,D	6188;6526	HIV-1 Subtype A (A1)	A1	A1	A1	no agree	A1	no agree	no agree	3400-3939
PG15_UG000927	8193	A1	A1		HIV-1 Subtype A (A1)	A1	A1	A1	A1	A1	A1	A1
PG15_UG000928	8243	D,A1	A1,D	5237	Recombinant of D, A1, B	A1,D	unassigned_1 D-A1-01_AE-A1-C-A1-01_AE-A1	A1,C,D	A1,D	no agree	no agree	no agree
PG15_UG000929	7229	A1	A1		HIV-1 Subtype A (A1)	A1	A1	A1	A1	A1	A1	A1
PG15_UG000930	8251	A1,D	A1,D	7917	Recombinant of A1, D	A1,D	unassigned_1 A1-D-B-D	A1,D	A1,D	A1,D	A1,D	A1,D
PG15_UG000931	6942	A1,C,A1	A1,C	1909;2809	Recombinant of A1, C	A1,C	unassigned_1 A1-C	A1,C	A1,C	A1,C	A1,C	A1,C	1876-2076;2173-2493;2932-3036;3457-4005
PG15_UG000932	7910	A1	A1		HIV-1 Subtype A (A1)	A1	A1	A1	A1	A1	A1	A1
PG15_UG000933	8236	A1	A1		HIV-1 Subtype A (A1)	A1	A1	A1	A1	A1	A1	A1
PG15_UG000934	8222	D,A1,D	A1,D	5393;7146	Recombinant of D, A1	A1,D	unassigned_1 D-A1-G-A1-C-01_AE-C-A2-A1-H	A1,C,D,G,H	A1,D	no agree	no agree	no agree
PG15_UG000935	8242	A1,D,A1	A1,D	372;7955	Recombinant of D, A1, K	A1,D,K	unassigned_1 D-A1	A1,D	no agree	no agree	A1,D	no agree
PG15_UG000936	8220	A1	A1		HIV-1 Subtype A (A1)	A1	A1	A1	A1	A1	A1	A1
PG15_UG000937	8244	D,N/O,A1,D,A1	A1,D,N/O	3240;4145;5258;7999	Recombinant of D, A1	A1,D	unassigned_1 D-A1-G-A1	A1,D,G	no agree	no agree	no agree	no agree
PG15_UG000938	6913	A1,D,A1,D,A1	A1,D	494;4465;7198;8000	Recombinant of D, A1	A1,D	unassigned_1 D-A1-01_AE-A1-A2-A1	A1,D	A1,D	A1,D	A1,D	A1,D	431-700;4321-4843;4845-5074;5077-5207
PG15_UG000939	8232	D	D		HIV-1 Subtype D	D	unassigned_1 D-F1	D,F1	D	no agree	no agree	no agree
PG15_UG000942	7514	D	D		HIV-1 Subtype D	D	D	D	D	D	D	D
PG15_UG000943	8241	D	D		HIV-1 Subtype D	D	D	D	D	D	D	D
PG15_UG000959	8234	D,A1,D	A1,D	5429;7206	Recombinant of D, A1	A1,D	unassigned_1 D-A1-A2-A1-01_AE-A1-G-A1	A1,D,G	A1,D	no agree	no agree	no agree
PG15_UG000962	6179	A1,D,A1,D	A1,D	1198;4061;7087	Recombinant of D, A1, H	A1,D,H	unassigned_1 D-A1-01_AE-A1-G-A1	A1,D,G	no agree	no agree	no agree	no agree	199-696;1708-2205;2626-2763;2994-3095;3343-4020
PG15_UG000963	6249	D,C,A1,D	A1,C,D	4441;5039;7168	Recombinant of D, A1, C, J	A1,C,D,J	unassigned_1 D-C-A1-G-A1	A1,C,D,G	no agree	no agree	no agree	no agree	1990-2091;2182-2742;2875-4012
PG15_UG000965	8120	A1,D,A1	A1,D	1293;2083	Recombinant of A1, D	A1,D	unassigned_1 A1-D	A1,D	A1,D	A1,D	A1,D	A1,D
PG15_UG000968	7092	D	D		Recombinant of D, A1, J	A1,D,J	unassigned_1 D-01_AE	A1,D	no agree	no agree	no agree	no agree
PG15_UG000975	5831	D,H,A1,D,A1	A1,D,H	1069;2665;5497;5933	Recombinant of D, A1, G, C, H	A1,C,D,G,H	unassigned_1 A1-D	A1,D	no agree	no agree	no agree	no agree	1855-2172;2389-3699;3910-4029;4485-4843;4940-5074
PG15_UG000976	5126	A1,C,A1,D,A1	A1,C,D	1648;2878;3495;6825	Recombinant of A1, C, D	A1,C,D	unassigned_1 A1-D-C-01_AE-D	A1,C,D	A1,C,D	A1,C,D	A1,C,D	A1,C,D	1762-2529;2910-4318;4321-4843;4845-5074;5077-5200
PG15_UG000977	8252	A1,D	A1,D	7152	Recombinant of A1, D	A1,D	unassigned_1 A1-D-B-D-F1-D	A1,D,F1	A1,D	no agree	no agree	no agree
PG15_UG000979	7278	A1,C,A1	A1,C	4199;4853	Recombinant of A1, C, F1	A1,C,F1	A1	A1	no agree	no agree	no agree	no agree	4321-4843;4845-5074;5077-5202
PG15_UG000981	5337	D,A1,D,C	A1,C,D	396;1354;4738	Recombinant of D, A1, G	A1,D,G	unassigned_1 D-01_AE-A1-C-A2-01_AE	A1,C,D	no agree	no agree	A1,C,D	no agree	4845-5074;5077-5452;5455-5841;6150-6651;6899-7578;7743-8292
PG15_UG000984	8233	A1	A1		HIV-1 Subtype A (A1)	A1	A1	A1	A1	A1	A1	A1
PG15_UG000985	8219	A1	A1		HIV-1 Subtype A (A1)	A1	unassigned_1 A1-D	A1,D	A1	no agree	no agree	no agree
PG15_UG000990	8207	A1,B/BF/D/F1/F2/K,A1	A1,B/BF/D/F1/F2/K	1016;1333	HIV-1 Subtype A (A1)	A1	A1	A1	no agree	A1	no agree	no agree
PG15_UG000993	8227	A1,D,A1	A1,D	1813;2314	HIV-1 Subtype A (A1)	A1	unassigned_1 A1-D	A1,D	no agree	no agree	A1,D	no agree
PG15_UG000999	7813	A1,C,A1,C,D	A1,C,D	2455;3455;4550;5499	Recombinant of A1, C, D	A1,C,D	unassigned_1 A1-D-C-D-B-D-B-D-B-D-B-D	A1,C,D	A1,C,D	A1,C,D	A1,C,D	A1,C,D	4645-4746;4916-5074
PG15_UG001007	8235	D,C,D	C,D	4363;4662	HIV-1 Subtype D	D	unassigned_1 D-A1-A2	A1,D	no agree	no agree	no agree	no agree
PG15_UG001011	6367	A1	A1		Recombinant of A1, D, C	A1,C,D	A1	A1	no agree	no agree	A1	no agree
PG15_UG001012	5590	D	D		Recombinant of D, B, F1, C	C,D,F1	D	D	no agree	no agree	D	no agree
PG15_UG001013	5727	D,A1,D,A1,D	A1,D	2391;3517;4509;6874	Recombinant of A1, D, G, H	A1,D,G,H	unassigned_1 D-A1	A1,D	no agree	no agree	A1,D	no agree	2008-4035;6206-6402;8116-8292
PG15_UG001014	8244	D,A1,D	A1,D	5724;7270	Recombinant of D, A1, B	A1,D	unassigned_1 D-A1-G-A2-A1-F1	A1,D,F1,G	A1,D	no agree	no agree	no agree
PG15_UG001016	8155	D	D		HIV-1 Subtype D	D	D	D	D	D	D	D
PG15_UG001020	6109	D,A1,D	A1,D	6262;7150	Recombinant of D, A1, C, J	A1,C,D,J	unassigned_1 D-A1-C-F1-F2-A1-F2-A1	A1,C,D,F1,F2	no agree	no agree	no agree	no agree	1951-2094;2350-4083;4479-4727
PG15_UG001021	8141	A1,C,A1	A1,C	416;896	HIV-1 Subtype A (A1)	A1	unassigned_1 A1-B-C-B-C	A1,C,D	no agree	no agree	no agree	no agree
PG15_UG001023	8223	D,A1,D,A1,D	A1,D	307;4565;5391;7020	Recombinant of A1, D	A1,D	unassigned_1 A1-B-D-B-D-H-D-F1-D	A1,D,F1,H	A1,D	no agree	no agree	no agree
PG15_UG001024	8141	A1,D,A1,D	A1,D	1070;3233;4993	Recombinant of A1, D	A1,D	unassigned_1 A1-D-B-D-C-D-01_AE-D-B-D-B-D-F1-D	A1,C,D,F1	A1,D	no agree	no agree	no agree
PG15_UG001026	8248	A1	A1		HIV-1 Subtype A (A1)	A1	unassigned_1 A1-D	A1,D	A1	no agree	no agree	no agree
PG15_UG001035	5126	A1,J,A1,D,A1	A1,D,J	2227;2947;5846;6882	Recombinant of A1, G, C	A1,C,G	unassigned_1 A1-C-D-B	A1,C,D	no agree	no agree	no agree	no agree	1996-2496;2641-4318;4321-4843;4845-5074;5077-5209
PG15_UG001036	5832	D	D		Recombinant of D, G, B, K	D,G,K	D	D	no agree	no agree	D	no agree
PG15_UG001037	5812	D,A1	A1,D	4011	Recombinant of D, B	D	unassigned_1 D-B-A1-01_AE-A1-01_AE-A1	A1,D	no agree	no agree	A1,D	no agree	4006-4194;4321-4843;4845-5074;5077-5452;5767-5886;6403-6519;7564-7673;7878-8292
PG15_UG001041	8209	A1,D,A1	A1,D	5108;7618	Recombinant of A1, D, B	A1,D	unassigned_1 A1-B-D-01_AE-D-B-D	A1,D	A1,D	A1,D	A1,D	A1,D
PG15_UG001043	6031	D,A1,B/BF/D/F1/F2/K,A1,D	A1,B/BF/D/F1/F2/K,D	1936;3488;4214;7111	Recombinant of A1, D, G, 35_AD	35_AD,A1,D,G	unassigned_1 D-01_AE-G-A1-B-A1	A1,D,G	no agree	no agree	no agree	no agree	1951-4134
PG15_UG001045	8240	A1	A1		HIV-1 Subtype A (A1)	A1	A1	A1	A1	A1	A1	A1
PG15_UG001046	5492	A1,C,H,A1,D	A1,C,D,H	3191;3917;6409;7182	Recombinant of A1, C, D	A1,C,D	unassigned_1 A1-C-D-F1	A1,C,D,F1	no agree	no agree	no agree	no agree	1719-4010;7748-7872;8069-8292
PG15_UG001047	6216	A1,D	A1,D	353	Recombinant of D, A1, B	A1,D	unassigned_1 D-A1	A1,D	A1,D	A1,D	A1,D	A1,D	2956-3108;3655-4029;4866-5042;6236-6363;6403-6906;7878-8106
PG15_UG001048	5230	A1,C	A1,C	4299	Recombinant of A1, G, H	A1,G,H	unassigned_1 A1-D	A1,D	no agree	no agree	no agree	no agree	4396-4843;5197-5336;5777-7631;8115-8292
PG15_UG001053	5362	A1,D	A1,D	6188	Recombinant of A1, D	A1,D	unassigned_1 A1-D-K-F2-C-F2-C-D	A1,C,D,F2,K	A1,D	no agree	no agree	no agree	2011-2169;2326-2748;3172-4318;4321-4843;4845-5074;5077-5393
PG15_UG001054	8244	D	D		HIV-1 Subtype D	D	D	D	D	D	D	D
PG15_UG001055	8241	A1,D,A1,D	A1,D	882;4542;7984	Recombinant of D, A1, B	A1,D	unassigned_1 D-A1-C-A1-01_AE-A1-A2-A1-G-A1	A1,C,D,G	A1,D	no agree	no agree	no agree
PG15_UG001056	8235	D	D		HIV-1 Subtype D	D	D	D	D	D	D	D
PG15_UG001059	7999	D,A1,D	A1,D	1753;7199	Recombinant of A1, D, B	A1,D	unassigned_1 A1-D-B-D-B-D-H-D-B-D	A1,D,H	A1,D	no agree	no agree	no agree	4845-4984
PG15_UG001060	7756	A1	A1		HIV-1 Subtype A (A1)	A1	A1	A1	A1	A1	A1	A1
PG15_UG001063	8238	D	D		HIV-1 Subtype D	D	D	D	D	D	D	D
PG15_UG001064	8223	D	D		HIV-1 Subtype D	D	D	D	D	D	D	D
PG15_UG001067	8251	A1,C	A1,C	8008	HIV-1 Subtype A (A1)	A1	unassigned_1 A1-C	A1,C	no agree	no agree	A1,C	no agree
PG15_UG001068	6640	A1	A1		HIV-1 Subtype A (A1)	A1	A1	A1	A1	A1	A1	A1
PG15_UG001069	6377	A1,D,A1	A1,D	1921;2998	Recombinant of A1, D, C, F1	A1,C,D,F1	unassigned_1 A1-D	A1,D	no agree	no agree	A1,D	no agree	2509-2709;3169-4119;4464-4600;4854-5074;5077-5206
PG15_UG001071	8238	A1,D,A1	A1,D	1793;3034	Recombinant of A1, D, K	A1,D,K	unassigned_1 A1-D-B-D-C	A1,C,D	no agree	no agree	no agree	no agree
PG15_UG001072	7356	D	D		HIV-1 Subtype D	D	D	D	D	D	D	D
PG15_UG001073	8170	A1	A1		HIV-1 Subtype A (A1)	A1	A1	A1	A1	A1	A1	A1
PG15_UG001074	6665	A1,H,D	A1,D,H	957;1359	Recombinant of D, A1	A1,D	unassigned_1 D-A1	A1,D	no agree	A1,D	no agree	no agree	6734-7423;7443-8292
PG15_UG001076	5801	A1	A1		HIV-1 Subtype A (A1)	A1	A1	A1	A1	A1	A1	A1
PG15_UG001077	8231	A1	A1		HIV-1 Subtype A (A1)	A1	unassigned_1 A1-A2	A1	A1	A1	A1	A1
PG15_UG001079	6463	A1	A1		Recombinant of A1, G	A1,G	A1	A1	no agree	no agree	A1	no agree
PG15_UG001081	8113	A1,C	A1,C	4369	Recombinant of A1, C	A1,C	unassigned_1 A1-H-C	A1,C,H	A1,C	no agree	no agree	no agree
PG15_UG001082	5199	A1,D	A1,D	486	Recombinant of D, A1, G	A1,D,G	unassigned_1 D-A1	A1,D	no agree	no agree	A1,D	no agree	1855-2412;2734-4318;4321-4843;4845-5074;5077-5192
PG15_UG001083	5448	A1,D,H	A1,D,H	407;5190	HIV-1 Subtype D	D	D	D	no agree	D	no agree	no agree	5342-5452;5749-8292
PG15_UG001084	7177	A1,C,D	A1,C,D	664;7760	Recombinant of C, A1, D, F1	A1,C,D,F1	unassigned_1 C-A1-01_AE-A1-D-A1-J-G-A1-D-B-D-B-D	A1,C,D,G,J	no agree	no agree	no agree	no agree	2827-3513;3685-4008
PG15_UG001093	5632	A1,D,C,D,B/BF/D/F1/F2/K,D	A1,B/BF/D/F1/F2/K,C,D	1454;2185;2569;2994;3686	Recombinant of A1, D, C, F1, G	A1,C,D,F1,G	unassigned_1 D-A1-01_AE-A1-01_AE-A1-C	A1,C,D	no agree	no agree	no agree	no agree	1852-2013;2491-4026;4406-4843;4845-5074;5077-5194
PG15_UG001094	7773	D	D		HIV-1 Subtype D	D	D	D	D	D	D	D
PG15_UG001095	8158	C	C		HIV-1 Subtype C	C	C	C	C	C	C	C
PG15_UG001096	8243	D,A1,D	A1,D	4307;7161	Recombinant of D, A1	A1,D	unassigned_1 D-01_AE-A1-G-A1-G-A1-G-A1-H-A1-C-A1-C-A1-F1-A1	A1,C,D,F1,G,H	A1,D	no agree	no agree	no agree
PG15_UG001097	8236	D	D		HIV-1 Subtype D	D	D	D	D	D	D	D
PG15_UG001098	7751	D	D		HIV-1 Subtype D	D	D	D	D	D	D	D
PG15_UG001099	8248	A1	A1		HIV-1 Subtype A (A1)	A1	A1	A1	A1	A1	A1	A1
PG15_UG001100	8223	A1	A1		HIV-1 Subtype A (A1)	A1	A1	A1	A1	A1	A1	A1
PG15_UG001101	8240	D	D		HIV-1 Subtype D	D	D	D	D	D	D	D
PG15_UG001103	6246	D,G,N/O,D,A1	A1,D,G,N/O	4739;5715;7005;7862	Recombinant of D, A1, G	A1,D,G	unassigned_1 D-A1	A1,D	no agree	no agree	no agree	no agree	2374-3021;3443-3733;4208-4318;4321-4843;4845-5074;5077-5250
PG15_UG001104	7935	A1,D,N/O	A1,D,N/O	383;5136	Recombinant of D, A1, B	A1,D	unassigned_1 D-01_AE-A1-B-A1-01_AE-A1-C-A1-B	A1,C,D	no agree	no agree	no agree	no agree	6279-6402
PG15_UG001107	8167	A1,D,A1,D,A1	A1,D	2052;3091;4452;5542	Recombinant of A1, D	A1,D	unassigned_1 A1-D-B-D-B-D-B-D	A1,D	A1,D	A1,D	A1,D	A1,D
PG15_UG001108	8234	A1	A1		HIV-1 Subtype A (A1)	A1	A1	A1	A1	A1	A1	A1
PG15_UG001110	6219	A1,C,A1	A1,C	5145;5533	HIV-1 Subtype A (A1)	A1	A1	A1	no agree	A1	no agree	no agree	5990-6123;6743-8292
PG15_UG001112	5797	A1,D,A1,BF/F1/F2/K,D	A1,BF/F1/F2/K,D	933;1608;2725;3290	Recombinant of A1, D, B, H	A1,D,H	unassigned_1 D-A1-01_AE-A1-C-A1	A1,C,D	no agree	no agree	no agree	no agree	2020-2151;2350-2511;2896-3135;3379-4318;4321-4843;4845-5074;5077-5198
PG15_UG001113	6444	A1,D,A1,B/BF/D/F1/F2/K,D,A1	A1,B/BF/D/F1/F2/K,D	2209;3048;3369;4286;7622	Recombinant of A1, D, G	A1,D,G	unassigned_1 D-A1-01_AE-A1-01_AE-A1-C-A1-C-A1-01_AE-A1-G-F1	A1,C,D,F1,G	no agree	no agree	no agree	no agree	3389-4050;4069-4318;4321-4843;4845-5074;5077-5203
PG15_UG001115	8011	A1,D,A1	A1,D	2062;7707	Recombinant of D, A1	A1,D	unassigned_1 D-A1-A2-A1-01_AE-A1-01_AE-A1	A1,D	A1,D	A1,D	A1,D	A1,D	8070-8292
PG15_UG001116	5220	A1,D,A1,D,H,A1,D	A1,D,H	350;1063;1629;2217;3670;7496	Recombinant of A1, D, J, G	A1,D,G,J	unassigned_1 A1-C-B-C-B-C-D-B-D	A1,C,D	no agree	no agree	no agree	no agree	1630-1821;2209-2733;2893-4318;4321-4843;4845-5074;5077-5198
PG15_UG001118	8231	A1,D,A1,N/O,D	A1,D,N/O	1588;3831;5045;7145	Recombinant of D, A1, G, B	A1,D,G	unassigned_1 D-A1-01_AE-A1-01_AE-A1-G-A1-C-B-A1-F1	A1,C,D,F1,G	no agree	no agree	no agree	no agree
PG15_UG001119	8232	D,A1,D,A1,D	A1,D	1122;1777;5922;7896	Recombinant of D, A1, F1, K	A1,D,F1,K	unassigned_1 D-A1-01_AE-A1-C-A1-G-A1-G-A1-J-F1-A1-F2-C-G-A2-A1	A1,C,D,F1,F2,G,J	no agree	no agree	no agree	no agree
PG15_UG001120	7850	A1,D,A1	A1,D	1337;2509	Recombinant of A1, D	A1,D	unassigned_1 A1-D-B-D	A1,D	A1,D	A1,D	A1,D	A1,D	4414-4578;5126-5308
PG15_UG001132	7149	A1	A1		HIV-1 Subtype A (A1)	A1	A1	A1	A1	A1	A1	A1
PG15_UG00113-o	7671	D,B/BF/D/F1/F2/K,D	B/BF/D/F1/F2/K,D	5246;5650	Recombinant of D, C	C,D	unassigned_1 D-C	C,D	no agree	C,D	no agree	no agree	3469-3987
PG15_UG001135-o	8239	A1	A1		HIV-1 Subtype A (A1)	A1	unassigned_1 A1-D	A1,D	A1	no agree	no agree	no agree
PG15_UG001137-o	8227	A1	A1		HIV-1 Subtype A (A1)	A1	A1	A1	A1	A1	A1	A1
PG15_UG001140	8243	A1	A1		HIV-1 Subtype A (A1)	A1	A1	A1	A1	A1	A1	A1
PG15_UG001141	7434	A1,B/BF/D/F1/F2/K,A1	A1,B/BF/D/F1/F2/K	4268;4817	HIV-1 Subtype A (A1)	A1	A1	A1	no agree	A1	no agree	no agree	4321-4822;4940-5074;5077-5202
PG15_UG001145	6529	A1,B/BF/D/F1/F2/K,A1,D,A1	A1,B/BF/D/F1/F2/K,D	3311;3747;5431;6045	Recombinant of A1, D, G	A1,D,G	A1	A1	no agree	no agree	no agree	no agree	3454-4318;4321-4843;4845-5074
PG15_UG001146	7474	C,D,A1,C	A1,C,D	1449;2113;3903	Recombinant of C, A1, D	A1,C,D	unassigned_1 C-A1-B-D-01_AE-A1-01_AE-A1-01_AE-A1	A1,C,D	A1,C,D	A1,C,D	A1,C,D	A1,C,D	3328-4014
PG15_UG001147	8224	A1,D,BG/G/N/O,A1,D	A1,BG/G/N/O,D	1915;4732;5433;7176	Recombinant of A1, D, C, J	A1,C,D,J	unassigned_1 D-A1-01_AE-A2-C-A1-C-A1-C	A1,C,D	no agree	no agree	no agree	no agree
PG15_UG001148	8226	D,A1,D	A1,D	5391;7149	Recombinant of D, A1	A1,D	unassigned_1 D-A1-A2-A1-G-01_AE-A1-K-F1-A1-G-A1-A2-G-A2-H-A1	A1,D,F1,G,H,K	A1,D	no agree	no agree	no agree
PG15_UG001151	8241	A1	A1		HIV-1 Subtype A (A1)	A1	A1	A1	A1	A1	A1	A1
PG15_UG001152	6690	A1,D	A1,D	610	Recombinant of D, A1, B, G	A1,D,G	unassigned_1 D-A1-01_AE	A1,D	no agree	no agree	A1,D	no agree	1957-2157;2731-4020
PG15_UG001158	8174	C,D,C	C,D	4580;7347	Recombinant of C, D, A1	A1,C,D	unassigned_1 C-D-B-D	C,D	no agree	no agree	C,D	no agree
PG15_UG001159	8211	A1	A1		HIV-1 Subtype A (A1)	A1	A1	A1	A1	A1	A1	A1
PG15_UG001160	6674	A1,C,A1,D,A1	A1,C,D	1660;2062;3700;4526	Recombinant of A1, D, J	A1,D,J	unassigned_1 A1-D-C-D-B-D-B-D	A1,C,D	no agree	no agree	A1,C,D	no agree	2065-3549
PG15_UG001161	8235	A1	A1		HIV-1 Subtype A (A1)	A1	A1	A1	A1	A1	A1	A1
PG15_UG001162	7086	A1	A1		HIV-1 Subtype A (A1)	A1	A1	A1	A1	A1	A1	A1
PG15_UG001163	8247	A1,D,A1,D	A1,D	1350;5711;7157	Recombinant of D, A1	A1,D	unassigned_1 D-A1-01_AE-A1-G	A1,D,G	A1,D	no agree	no agree	no agree
PG15_UG001164	8214	A1	A1		HIV-1 Subtype A (A1)	A1	A1	A1	A1	A1	A1	A1
PG15_UG001165	5475	D	D		Recombinant of D, G, K	D,G,K	unassigned_1 D-B	D	no agree	no agree	D	no agree
PG15_UG001167	5262	C,A1	A1,C	892	Recombinant of A1, C, D	A1,C,D	unassigned_1 A1-C	A1,C	no agree	no agree	A1,C	no agree	1723-1935;2242-4318;4321-4843
PG15_UG001168	8233	D,A1,D	A1,D	5397;7155	Recombinant of D, A1	A1,D	unassigned_1 D-01_AE-A1-G-A1-G-A1-F1-G	A1,D,F1,G	A1,D	no agree	no agree	no agree
PG15_UG001170	8237	A1	A1		HIV-1 Subtype A (A1)	A1	A1	A1	A1	A1	A1	A1
PG15_UG001171	8122	A1	A1		HIV-1 Subtype A (A1)	A1	A1	A1	A1	A1	A1	A1
PG15_UG001173	8226	D,A1,D,A1,D	A1,D	1168;2475;4309;7437	Recombinant of A1, D	A1,D	unassigned_1 A1-D-C-D-01_AE-D-B-D-B-D-B-D-B-D-B-D-F1-B-F1-B-F1-B-D-B-D-B	A1,C,D,F1	A1,D	no agree	no agree	no agree
PG15_UG001174	5847	D,A1	A1,D	1686	Recombinant of A1, 35_AD, C	35_AD,A1,C	unassigned_1 A1-B-F1-B-D-B-D	A1,D,F1	no agree	no agree	no agree	no agree	1626-4010
PG15_UG001175	8233	D	D		HIV-1 Subtype D	D	D	D	D	D	D	D
PG15_UG001177	7530	A1,D,A1,C,A1	A1,C,D	1834;2163;4448;5546	Recombinant of A1, C, D	A1,C,D	unassigned_1 A1-D-C-D	A1,C,D	A1,C,D	A1,C,D	A1,C,D	A1,C,D	1-700
PG15_UG001178	8231	G,D,BG/G,G,BG/G	BG/G,D,G	389;3325;5510;7045	Recombinant of G, D, A1	A1,D,G	unassigned_1 G-D-B-D-H-D-B-D-A1-D-F1-D-B-D-C-D	A1,C,D,F1,G,H	no agree	no agree	no agree	no agree
PG15_UG001180	6187	A1,D,A1	A1,D	1655;7635	Recombinant of D, A1, B, H	A1,D,H	unassigned_1 A1-D-K-D-F1-B-D-B-01_AE-B-D-B-D-B-D-B-D-B-D-B	A1,D,F1,K	no agree	no agree	no agree	no agree	1804-3696
PG15_UG001182	8183	C	C		HIV-1 Subtype C	C	C	C	C	C	C	C
PG15_UG001183	8226	A1,D,A1	A1,D	5270;5577	Recombinant of A1, D, G	A1,D,G	unassigned_1 A1-D-B	A1,D	no agree	no agree	A1,D	no agree
PG15_UG001185	6108	A1,N/O,A1,D,A1	A1,D,N/O	1662;2145;5955;6532	Recombinant of A1, G, K	A1,G,K	A1	A1	no agree	no agree	no agree	no agree	1636-1815;2053-4005
PG15_UG001186	5403	A1	A1		Recombinant of A1, G	A1,G	A1	A1	no agree	no agree	A1	no agree
PG15_UG001187	6178	A1,D,A1	A1,D	4527;7269	Recombinant of D, A1, G	A1,D,G	unassigned_1 A1-D-B-D-B-D-C-D	A1,C,D	no agree	no agree	no agree	no agree	1852-1998;2161-4011
PG15_UG001188	5826	A1	A1		HIV-1 Subtype A (A1)	A1	A1	A1	A1	A1	A1	A1
PG15_UG001192	8028	A1	A1		HIV-1 Subtype A (A1)	A1	A1	A1	A1	A1	A1	A1
PG15_UG001196	8013	A1	A1		HIV-1 Subtype A (A1)	A1	A1	A1	A1	A1	A1	A1
PG15_UG001197	5758	C,A1,C	A1,C	1561;3981	Recombinant of C, A1, K	A1,C,K	unassigned_1 C-01_AE-A1-B-A1-01_AE-A1	A1,C,D	no agree	no agree	no agree	no agree	1627-4026
PG15_UG001198	6665	D,A1,D,A1	A1,D	2990;3878;5791	Recombinant of D, A1, B	A1,D	unassigned_1 D-A1-G	A1,D,G	A1,D	no agree	no agree	no agree	6719-8292
PG15_UG001199	8235	D,A1,D,C,D	A1,C,D	2964;3401;4174;7264	Recombinant of D, A1, C	A1,C,D	unassigned_1 D-A1-C-A1-C-A1-C-A1-H-A1-F1-A1-A2-A1	A1,C,D,F1,H	A1,C,D	no agree	no agree	no agree
PG15_UG001204	8232	A1	A1		Recombinant of A1, D	A1,D	unassigned_1 A1-C-F1-D-F1	A1,C,D,F1	no agree	no agree	no agree	no agree
PG15_UG001205	7280	A1,C,A1	A1,C	4544;5298	HIV-1 Subtype A (A1)	A1	A1	A1	no agree	A1	no agree	no agree	4489-4843;4845-5041;8180-8292
PG15_UG001206	8199	A1,D,A1	A1,D	6088;6423	HIV-1 Subtype A (A1)	A1	A1	A1	no agree	A1	no agree	no agree
PG15_UG001208	6850	C	C		HIV-1 Subtype C	C	C	C	C	C	C	C
PG15_UG001212	5084	A1	A1		Recombinant of A1, C, D	A1,C,D	unassigned_1 A1-B	A1,D	no agree	no agree	no agree	no agree
PG15_UG001217	5643	A1	A1		Recombinant of A1, C	A1,C	A1	A1	no agree	no agree	A1	no agree
PG15_UG001229	6769	A1,B/BF/BG/D/F1/F2/G/J/K/N/O,A1	A1,B/BF/BG/D/F1/F2/G/J/K/N/O	4117;4468	Recombinant of A1, C	A1,C	A1	A1	no agree	no agree	no agree	no agree	1620-1784;2023-2193;4021-4122;4202-4318;4321-4843;4845-5074;5077-5199
PG15_UG001230	8251	A1,D,A1	A1,D	3724;5334	Recombinant of A1, D, B	A1,D	unassigned_1 A1-D-B-D-B-D-B-D-B	A1,D	A1,D	A1,D	A1,D	A1,D
PG15_UG001240	7604	A1	A1		HIV-1 Subtype A (A1)	A1	A1	A1	A1	A1	A1	A1
PG15_UG001242	7060	H,D,A1	A1,D,H	376;5512	Recombinant of D, A1, F1	A1,D,F1	unassigned_1 D-A1-C-A1-G-A1-B	A1,C,D,G	no agree	no agree	no agree	no agree	235-702;3382-4026
PG15_UG001243	6829	D,A1,D,A1,D,A1	A1,D	3320;4055;5402;5755;7881	Recombinant of D, A1, K	A1,D,K	unassigned_1 D-G-A1-F1-A1	A1,D,F1,G	no agree	no agree	no agree	no agree	1-716;3328-4020
PG15_UG001244	7538	C,D,C	C,D	2408;2852	Recombinant of C, D	C,D	unassigned_1 C-D	C,D	C,D	C,D	C,D	C,D	3385-4017
PG15_UG001245	7949	D,A1,D	A1,D	307;7894	Recombinant of A1, D, C	A1,C,D	unassigned_1 A1-D-B-D-F1-D	A1,D,F1	no agree	no agree	no agree	no agree	3385-3486;3646-3780
PG15_UG001246	7757	D,A1,D	A1,D	4086;4812	Recombinant of D, A1, J	A1,D,J	unassigned_1 D-01_AE-A1-C-A1-G-01_AE-A1	A1,C,D,G	no agree	no agree	no agree	no agree	3385-3540;3691-4011
PG15_UG001248	5526	D	D		Recombinant of D, K, F1	D,F1,K	D	D	no agree	no agree	D	no agree
PG15_UG001249	7575	D,A1,D,A1,D	A1,D	3041;3708;5160;7236	Recombinant of D, A1, B	A1,D	unassigned_1 D-01_AE-A1-01_AE-A1	A1,D	A1,D	A1,D	A1,D	A1,D	3382-4020
PG15_UG001250	5837	A1,C,A1	A1,C	1165;1543	Recombinant of 35_AD, A1	35_AD,A1	unassigned_1 A1-C-B	A1,C,D	no agree	no agree	no agree	no agree	1625-4012
PG15_UG001255	7538	A1,D,A1,D,A1	A1,D	1352;1963;5133;5619	Recombinant of A1, D, B	A1,D	unassigned_1 A1-D-B-D-B-D	A1,D	A1,D	A1,D	A1,D	A1,D	3361-4032
PG15_UG001256	6423	A1	A1		Recombinant of A1, D, C	A1,C,D	A1	A1	no agree	no agree	A1	no agree
PG15_UG001258	5327	D	D		HIV-1 Subtype D	D	D	D	D	D	D	D
PG15_UG001259	7613	A1	A1		HIV-1 Subtype A (A1)	A1	A1	A1	A1	A1	A1	A1
PG15_UG001262	8246	A1,D,A1	A1,D	6179;6484	HIV-1 Subtype A (A1)	A1	unassigned_1 A1-F1-C	A1,C,F1	no agree	no agree	no agree	no agree
PG15_UG001263	7599	D	D		Recombinant of D, A1, B	A1,D	unassigned_1 D-A1-F2-A1	A1,D,F2	no agree	no agree	no agree	no agree
PG15_UG001265	7618	A1	A1		HIV-1 Subtype A (A1)	A1	A1	A1	A1	A1	A1	A1
PG15_UG001267	7606	A1	A1		HIV-1 Subtype A (A1)	A1	A1	A1	A1	A1	A1	A1
PG15_UG001269	7563	A1	A1		HIV-1 Subtype A (A1)	A1	A1	A1	A1	A1	A1	A1
PG15_UG001272	7786	A1	A1		HIV-1 Subtype A (A1)	A1	A1	A1	A1	A1	A1	A1
PG15_UG001273	7355	A1,D,A1,D	A1,D	2423;3069;4987	Recombinant of D, A1, F1	A1,D,F1	unassigned_1 D-A1-A2-A1-01_AE-A1-01_AE-A1-G-A1-G	A1,D,G	no agree	no agree	no agree	no agree	3386-4015;7748-7872
PG15_UG001274	5542	D	D		Recombinant of D, A1, F1	A1,D,F1	D	D	no agree	no agree	D	no agree
PG15_UG001276	6922	A1,C,A1,C,A1	A1,C	2476;2903;3735;5569	Recombinant of A1, C, D	A1,C,D	unassigned_1 A1-C-D-G-D	A1,C,D,G	no agree	no agree	no agree	no agree	1-675;3385-4017
PG16_UG000001	7548	A1	A1		HIV-1 Subtype A (A1)	A1	A1	A1	A1	A1	A1	A1
PG16_UG000002	6399	D,N/O,D	D,N/O	1644;2212	Recombinant of D, A1, J	A1,D,J	D	D	no agree	no agree	no agree	no agree	1762-2019;2110-2580;2785-3084;3250-4020
PG16_UG000004	7589	A1,D,A1,D	A1,D	588;1877;3274	Recombinant of A1, D, B	A1,D	unassigned_1 D-A1-01_AE-A1-01_AE-A1-01_AE-A1	A1,D	A1,D	A1,D	A1,D	A1,D	3386-4024
PG16_UG000006	7583	A1,D,N/O,D,A1	A1,D,N/O	399;3358;4426;7655	Recombinant of D, A1, F1	A1,D,F1	unassigned_1 D-A1-G-A1-01_AE-C-A1-C-A1	A1,C,D,G	no agree	no agree	no agree	no agree	3381-4010
PG16_UG000007	7580	A1,D,N/O,D,A1	A1,D,N/O	399;3358;4420;7658	Recombinant of D, A1, B	A1,D	unassigned_1 D-A1-G-A1-01_AE-C-A1-C-A1	A1,C,D,G	no agree	no agree	no agree	no agree	3381-4013
PG16_UG000013	6398	A1	A1		Recombinant of A1, J	A1,J	A1	A1	no agree	no agree	A1	no agree
PG16_UG000014	7433	A1	A1		HIV-1 Subtype A (A1)	A1	A1	A1	A1	A1	A1	A1
PG16_UG000017	7604	D,A1,D,A1,D	A1,D	3368;4791;5140;7154	Recombinant of D, A1	A1,D	unassigned_1 D-B-01_AE-G-A1-G-A1-01_AE-A1-01_AE-A1-F1-A1-G-A1-A2-A1-K	A1,D,F1,G,K	A1,D	no agree	no agree	no agree	3381-4016
PG16_UG000018	7622	A1,D,A1,D	A1,D	1756;2656;7731	Recombinant of A1, D	A1,D	unassigned_1 A1-D-B-D	A1,D	A1,D	A1,D	A1,D	A1,D	3384-4010
PG16_UG000019	7596	A1	A1		HIV-1 Subtype A (A1)	A1	A1	A1	A1	A1	A1	A1
PG16_UG000024	7319	D,A1	A1,D	7989	Recombinant of D, C, A1, B	A1,C,D	unassigned_1 D-A1	A1,D	no agree	no agree	A1,D	no agree	3280-4011
PG16_UG000025	5986	A1,D,A1,D	A1,D	1113;2322;3372	Recombinant of D, A1	A1,D	unassigned_1 D-A1-01_AE-A1	A1,D	A1,D	A1,D	A1,D	A1,D	1627-3117;3274-4023
PG16_UG000029	7573	A1,N/O,G,A1,D	A1,D,G,N/O	5257;5809;6508;7982	Recombinant of A1, D	A1,D	unassigned_1 A1-D-B-D-B-D	A1,D	no agree	A1,D	no agree	no agree	3385-4029
PG16_UG000035	6339	A1	A1		Recombinant of A1, G	A1,G	A1	A1	no agree	no agree	A1	no agree
PG16_UG000037	6744	A1	A1		Recombinant of A1, J	A1,J	A1	A1	no agree	no agree	A1	no agree
PG16_UG000038	6384	A1,C,A1	A1,C	1788;4596	Recombinant of A1, C, D, B, G	A1,C,D,G	unassigned_1 A1-C-D-B-D-C-G-D-B-D-B-C-F2	A1,C,D,F2,G	no agree	no agree	no agree	no agree	3389-4318;4321-4843;4845-5074;5077-5208
PG16_UG000039	7594	A1	A1		HIV-1 Subtype A (A1)	A1	A1	A1	A1	A1	A1	A1
PG16_UG000040	5677	A1	A1		Recombinant of 35_AD, A1	35_AD,A1	A1	A1	no agree	no agree	A1	no agree
PG16_UG000043	6003	D	D		Recombinant of D, K	D,K	D	D	no agree	no agree	D	no agree
PG16_UG000044	5347	C	C		HIV-1 Subtype C	C	C	C	C	C	C	C
PG16_UG000046	7587	A1,D	A1,D	401	Recombinant of D, A1, G	A1,D,G	unassigned_1 D-A1-G	A1,D,G	no agree	A1,D,G	no agree	no agree	3381-4016
PG16_UG000048	5929	A1,C,A1,C,A1	A1,C	1346;1796;4535;6002	Recombinant of A1, C, D, F1, G	A1,C,D,F1,G	unassigned_1 A1-C-D-C	A1,C,D	no agree	no agree	no agree	no agree	3383-4216;4706-4843;5077-5391;6149-6402;7026-7169;7563-7681;8093-8292
PG16_UG000049	7512	A1,D,C,A1	A1,C,D	415;1014;5467	Recombinant of A1, C, D	A1,C,D	unassigned_1 A1-D-B-D-C-B-D-F1-D-C-D	A1,C,D,F1	A1,C,D	no agree	no agree	no agree	3383-4021
PG16_UG000050	7592	A1,C,A1	A1,C	3825;4956	Recombinant of A1, C	A1,C	unassigned_1 A1-C	A1,C	A1,C	A1,C	A1,C	A1,C	3382-4011
PG16_UG000051	6489	A1	A1		Recombinant of A1, D	A1,D	A1	A1	no agree	no agree	A1	no agree
PG16_UG000052	6399	A1,D,A1	A1,D	5117;6061	Recombinant of A1, D	A1,D	unassigned_1 A1-D-B-D	A1,D	A1,D	A1,D	A1,D	A1,D	3385-4318;4321-4843;4845-5074;5077-5204
PG16_UG000055	7593	A1,C,A1	A1,C	3228;6069	Recombinant of A1, C, D	A1,C,D	unassigned_1 A1-C-D-C-F1-D	A1,C,D,F1	no agree	no agree	no agree	no agree	3384-4010
PG16_UG000056	7603	A1	A1		HIV-1 Subtype A (A1)	A1	A1	A1	A1	A1	A1	A1
PG16_UG000057	7615	A1	A1		HIV-1 Subtype A (A1)	A1	A1	A1	A1	A1	A1	A1
PG16_UG000059	7493	C,A1,C	A1,C	5533;7236	Recombinant of C, A1	A1,C	unassigned_1 C-A1-H-A1	A1,C,H	A1,C	no agree	no agree	no agree	3384-4017
PG16_UG000064	5602	A1,C	A1,C	6708	HIV-1 Subtype A (A1)	A1	A1	A1	no agree	A1	no agree	no agree	3384-4318;4321-4435;4513-4632;4883-5074;6747-7585;7748-7931;8140-8292
PG16_UG000065	7134	D	D		Recombinant of D, C, A1, K	A1,C,D,K	D	D	no agree	no agree	D	no agree
PG16_UG000066	6426	A1	A1		Recombinant of A1, G	A1,G	A1	A1	no agree	no agree	A1	no agree
PG16_UG000067	7611	A1	A1		HIV-1 Subtype A (A1)	A1	A1	A1	A1	A1	A1	A1
PG16_UG000068	5851	D,A1,N/O,A1	A1,D,N/O	4640;7220;7930	Recombinant of A1, D, C, G, B, K	A1,C,D,G,K	unassigned_1 D-A1-F1-A1	A1,D,F1	no agree	no agree	no agree	no agree	1628-4012
PG16_UG000069	7900	A1	A1		HIV-1 Subtype A (A1)	A1	A1	A1	A1	A1	A1	A1
PG16_UG000070	7587	A1,D,A1,D,A1	A1,D	407;1020;3651;7405	Recombinant of D, A1	A1,D	unassigned_1 D-A1-01_AE-A1-A2-C-A1-H-A1	A1,C,D,H	A1,D	no agree	no agree	no agree	3381-4010
PG16_UG000071	7572	N/O,A1,D,A1,D	A1,D,N/O	304;2471;5334;7265	Recombinant of A1, D, G	A1,D,G	unassigned_1 A1-D-B-D-C-D-B-C-D-B-D	A1,C,D	no agree	no agree	no agree	no agree	3385-4017
PG16_UG000073	6062	A1	A1		HIV-1 Subtype A (A1)	A1	A1	A1	A1	A1	A1	A1
PG16_UG000076	7114	D,A1,D,A1	A1,D	2902;5252;7453	Recombinant of D, A1, F1	A1,D,F1	unassigned_1 D-G-A1	A1,D,G	no agree	no agree	no agree	no agree	2893-4011
PG16_UG000079	7681	A1	A1		HIV-1 Subtype A (A1)	A1	A1	A1	A1	A1	A1	A1
PG16_UG000080	5318	A1,D,A1,C,D	A1,C,D	388;1168;1584;1955	Recombinant of D, A1, G, K	A1,D,G,K	unassigned_1 D-A1-C	A1,C,D	no agree	no agree	A1,C,D	no agree	1794-4019;7005-7144;7386-7681;7748-7922
PG16_UG000081	5371	D,A1,D	A1,D	1409;7265	Recombinant of A1, D, H	A1,D,H	unassigned_1 A1-D-F2-D-C-B-D-C-D-C-D-C-D-F1-D-F2-D-B-D	A1,C,D,F1,F2	no agree	no agree	no agree	no agree	1414-4017;7469-7603
PG16_UG000085	7618	A1	A1		HIV-1 Subtype A (A1)	A1	unassigned_1 A1-D	A1,D	A1	no agree	no agree	no agree
PG16_UG000086	5885	A1,D,A1,BG/G/J/N/O	A1,BG/G/J/N/O,D	2439;3311;7493	Recombinant of A1, D, C, J	A1,C,D,J	unassigned_1 A1-B-D-B-D-C-D	A1,C,D	no agree	no agree	no agree	no agree	1705-4029
PG16_UG000089	7574	A1	A1		HIV-1 Subtype A (A1)	A1	A1	A1	A1	A1	A1	A1
PG16_UG000090	6541	D	D		Recombinant of D, A1, H, G, B	A1,D,G,H	D	D	no agree	no agree	D	no agree
PG16_UG000093	7616	A1,C,A1	A1,C	3824;4941	Recombinant of A1, C	A1,C	unassigned_1 A1-F1-C-F1-C	A1,C,F1	A1,C	no agree	no agree	no agree	3385-4011
PG16_UG000095	7573	A1,C,A1	A1,C	5242;5564	HIV-1 Subtype A (A1)	A1	unassigned_1 A1-D	A1,D	no agree	no agree	no agree	no agree	3343-4008
PG16_UG000096	5834	A1,N/O,A1,D,C	A1,C,D,N/O	4430;6354;7241;7691	Recombinant of A1, C, D, G	A1,C,D,G	unassigned_1 A1-C-D-B-C-D-C	A1,C,D	no agree	no agree	no agree	no agree	1582-3486;3802-4029;8118-8292
PG16_UG000097	5859	A1	A1		Recombinant of 35_AD, A1, C	35_AD,A1,C	A1	A1	no agree	no agree	A1	no agree
PG16_UG000099	6265	D,A1,D	A1,D	1778;2440	Recombinant of D, A1, B	A1,D	unassigned_1 D-01_AE-A1	A1,D	A1,D	A1,D	A1,D	A1,D	1630-2163;2323-2985;3292-4011
PG16_UG000101	7614	D,A1,D	A1,D	3198;5780	Recombinant of D, A1	A1,D	unassigned_1 D-A1-01_AE-A1-C-A1-C-A1	A1,C,D	A1,D	no agree	no agree	no agree	3385-4011
PG16_UG000105	6137	A1,B/BF/BG/D/F1/F2/G/J/K/N/O	A1,B/BF/BG/D/F1/F2/G/J/K/N/O	6745	HIV-1 Subtype A (A1)	A1	A1	A1	no agree	A1	no agree	no agree	1-229;3385-4011;6728-7681;8092-8292
PG16_UG000106	5430	C,A1,C,A1,D	A1,C,D	622;3619;4513;6273	Recombinant of A1, C	A1,C	unassigned_1 A1-C	A1,C	no agree	A1,C	no agree	no agree	1-700;3385-4011;6788-8292
PG16_UG000107	5606	D	D		Recombinant of D, A1	A1,D	unassigned_1 D-A1	A1,D	no agree	A1,D	no agree	no agree
PG16_UG000108	5487	A1,C,A1,BG/G,A1	A1,BG/G,C	1642;2305;6304;7152	Recombinant of A1, H, K	A1,H,K	A1	A1	no agree	no agree	no agree	no agree	1831-3054;3247-4011;6791-7289;7580-7681
PG16_UG000110	6866	A1,D,A1	A1,D	5808;6790	HIV-1 Subtype A (A1)	A1	A1	A1	no agree	A1	no agree	no agree	1-700;3386-4012
PG16_UG000113	6173	D,A1,D,A1	A1,D	1022;1637;7622	Recombinant of D, A1, H	A1,D,H	unassigned_1 D-A1-01_AE-A1-01_AE-A1	A1,D	no agree	no agree	A1,D	no agree	1630-2382;2725-4017
PG16_UG000116	5214	D	D		Recombinant of D, B, J	D,J	D	D	no agree	no agree	D	no agree
PG16_UG000117	6051	D,A1,D,A1	A1,D	3419;4752;5393	Recombinant of D, A1, F1	A1,D,F1	unassigned_1 D-A1-B-A1-F1-A1-H	A1,D,F1,H	no agree	no agree	no agree	no agree	3382-4011;6728-8292
PG16_UG000118	6058	A1,D,A1,D,A1	A1,D	728;1838;2182;3179	Recombinant of A1, D	A1,D	unassigned_1 A1-D-B-D-B-D-B-D-B-D	A1,D	A1,D	A1,D	A1,D	A1,D	3385-4011;6728-8292
PG16_UG000119	7082	A1,C,A1,C,A1	A1,C	1210;1840;3981;5224	Recombinant of A1, C	A1,C	unassigned_1 A1-C-B-C-F1-C	A1,C,D,F1	A1,C	no agree	no agree	no agree	3384-4019;7294-7681
PG16_UG000121	7619	A1	A1		HIV-1 Subtype A (A1)	A1	A1	A1	A1	A1	A1	A1
PG16_UG000122	7614	A1,D,A1,D,A1	A1,D	1794;2808;4546;6535	Recombinant of A1, D, J	A1,D,J	unassigned_1 A1-D-B-D-B-D-B-D-B-D-B	A1,D	no agree	no agree	A1,D	no agree	3386-4012
PG16_UG000123	7196	D,A1,D	A1,D	1771;7200	Recombinant of A1, D	A1,D	unassigned_1 A1-D-C-D-B-D-B-D	A1,C,D	A1,D	no agree	no agree	no agree	1-160;457-699;3382-4011
PG16_UG000125	5849	A1,D,A1,BG/G,G,BG/G	A1,BG/G,D,G	1366;1995;3411;7545;7979	Recombinant of A1, G	A1,G	unassigned_1 A1-D-G-01_AE-G	A1,D,G	no agree	no agree	no agree	no agree	1630-4014
PG16_UG000126	6442	A1,D,A1	A1,D	5330;6018	Recombinant of A1, D, H, B, G	A1,D,G,H	A1	A1	no agree	no agree	no agree	no agree	3385-4318;4321-4843;4845-5074;5077-5201
PG16_UG000128	6414	A1	A1		Recombinant of A1, H	A1,H	A1	A1	no agree	no agree	A1	no agree
PG16_UG000131	6195	D,C,A1,D	A1,C,D	1652;2026;7227	Recombinant of A1, D, G, K	A1,D,G,K	unassigned_1 D-01_AE-A1	A1,D	no agree	no agree	no agree	no agree	1891-3243;3322-4011
PG16_UG000132	7577	A1,C,A1	A1,C	401;7571	Recombinant of C, A1	A1,C	unassigned_1 C-A1	A1,C	A1,C	A1,C	A1,C	A1,C	3383-4015
PG16_UG000133	5974	A1,N/O	A1,N/O	6873	Recombinant of A1, 35_AD, H	35_AD,A1,H	unassigned_1 A1-B	A1,D	no agree	no agree	no agree	no agree	1-699;3386-4030;7102-7363;7467-7644;7976-8292
PG16_UG000134	7626	A1,D,A1,N/O,D	A1,D,N/O	407;1127;4238;7636	Recombinant of A1, D, G	A1,D,G	unassigned_1 A1-D	A1,D	no agree	no agree	no agree	no agree	3385-4011
PG16_UG000135	7618	A1	A1		HIV-1 Subtype A (A1)	A1	A1	A1	A1	A1	A1	A1
PG16_UG000137	6398	D,J,A1,D	A1,D,J	3226;4040;6786	Recombinant of D, A1, G, H	A1,D,G,H	unassigned_1 D-B-A1-A2-A1	A1,D	no agree	no agree	no agree	no agree	3382-4318;4321-4843;4845-5074;5077-5207
PG16_UG000138	6427	D,A1,D	A1,D	3236;7436	Recombinant of D, A1, B	A1,D	unassigned_1 D-A1-F1-C-A1-A2-A1-C-A1	A1,C,D,F1	A1,D	no agree	no agree	no agree	3385-4318;4321-4427;4436-4843;4845-5074;5077-5197
PG16_UG000140	7604	D,A1,D	A1,D	4981;7404	Recombinant of D, A1, H	A1,D,H	unassigned_1 D-A1-A2-A1	A1,D	no agree	no agree	A1,D	no agree	3384-4013
PG16_UG000141	5843	D,A1,D	A1,D	4321;7124	Recombinant of D, A1	A1,D	unassigned_1 D-A1	A1,D	A1,D	A1,D	A1,D	A1,D	1626-4019
PG16_UG000143	7608	D,A1,D	A1,D	4969;7405	Recombinant of D, A1	A1,D	unassigned_1 D-A1-A2-A1-C-A1	A1,C,D	A1,D	no agree	no agree	no agree	3386-4009
PG16_UG000145	6371	A1,H,A1	A1,H	3225;3978	Recombinant of A1, C, D	A1,C,D	A1	A1	no agree	no agree	no agree	no agree	3371-4318;4321-4843;4845-5074;5077-5200
PG16_UG000146	5555	A1,K	A1,K	6463	Recombinant of A1, G, D	A1,D,G	unassigned_1 A1-D-F1-D	A1,D,F1	no agree	no agree	no agree	no agree	3385-4318;4321-4843;4845-5074;5077-5255;6869-7340;7748-7938
PG16_UG000147	7277	A1	A1		HIV-1 Subtype A (A1)	A1	A1	A1	A1	A1	A1	A1
PG16_UG000149	7589	D,A1,D,A1	A1,D	3047;4234;4900	Recombinant of D, A1, B, G	A1,D,G	unassigned_1 D-A1-01_AE-A1-01_AE-A1-01_AE-A1-C-A1-C-A1-C-A1-G-A1-C-A1	A1,C,D,G	no agree	no agree	no agree	no agree	3386-4012
PG16_UG000151	5681	A1	A1		HIV-1 Subtype A (A1), potential recombinant	A1	A1	A1	A1	A1	A1	A1
PG16_UG000152	6894	D	D		Recombinant of D, B	D	D	D	D	D	D	D
PG16_UG000156	5838	A1,D,A1	A1,D	374;1215	Recombinant of A1, 35_AD, B	35_AD,A1	unassigned_1 A1-D-F1-B-D	A1,D,F1	no agree	no agree	no agree	no agree	1624-4011
PG16_UG000160	6036	D,A1,D,A1,D	A1,D	3330;4957;5931;7135	Recombinant of D, H, A1, C	A1,C,D,H	unassigned_1 D-A1-F1-A1	A1,D,F1	no agree	no agree	no agree	no agree	3193-4318;4321-4843;4845-5074;5077-5196
PG16_UG000162	6911	A1	A1		HIV-1 Subtype A (A1)	A1	A1	A1	A1	A1	A1	A1
PG16_UG000163	6262	C	C		Recombinant of C, A1	A1,C	C	C	no agree	no agree	C	no agree
PG16_UG000164	7608	D	D		HIV-1 Subtype D	D	D	D	D	D	D	D
PG16_UG000167	7612	A1,C,A1	A1,C	5048;6633	Recombinant of A1, C	A1,C	unassigned_1 A1-C	A1,C	A1,C	A1,C	A1,C	A1,C	3386-4012
PG16_UG000170	6235	A1,D,A1	A1,D	6203;6523	Recombinant of A1, B, G	A1,D,G	A1	A1	no agree	no agree	no agree	no agree	3386-4015;7037-8292
PG16_UG000171	7591	A1	A1		HIV-1 Subtype A (A1)	A1	A1	A1	A1	A1	A1	A1
PG16_UG000172	7623	D,C,D	C,D	5302;7154	Recombinant of D, C, B	C,D	unassigned_1 D-C-J-C-B-G-C-A1	A1,C,D,G,J	C,D	no agree	no agree	no agree	3386-4012
PG16_UG000178	6907	A1,D,A1,D,A1	A1,D	6185;6515;7139;7647	Recombinant of A1, D, G	A1,D,G	unassigned_1 A1-D	A1,D	no agree	no agree	A1,D	no agree	1-700;3386-4012
PG16_UG000181	5836	D	D		HIV-1 Subtype D, potential recombinant	D	D	D	D	D	D	D
PG16_UG000182	7620	D,C,D	C,D	5254;7157	Recombinant of D, C, F1, B	C,D,F1	unassigned_1 D-C-J-C-B-C-B-C-F1-C-A1-G	A1,C,D,F1,G,J	no agree	no agree	no agree	no agree	3384-4010
PG16_UG000190	7624	A1,D,A1	A1,D	6207;6534	HIV-1 Subtype A (A1)	A1	unassigned_1 A1-F1	A1,F1	no agree	no agree	no agree	no agree	3386-4012
PG16_UG000191	7592	A1	A1		HIV-1 Subtype A (A1)	A1	A1	A1	A1	A1	A1	A1
PG16_UG000194	6888	D	D		HIV-1 Subtype D	D	D	D	D	D	D	D
PG16_UG000196	6916	A1	A1		HIV-1 Subtype A (A1)	A1	A1	A1	A1	A1	A1	A1
PG16_UG000197	5453	A1	A1		HIV-1 Subtype A (A1)	A1	A1	A1	A1	A1	A1	A1
PG16_UG000199	6238	D,N/O,A1,D	A1,D,N/O	4761;5439;7178	Recombinant of A1, D, C	A1,C,D	unassigned_1 D-G-B-A1-G-A1-G-A1-F1-A1	A1,D,F1,G	no agree	no agree	no agree	no agree	2109-4010
PG16_UG000201	6892	A1	A1		HIV-1 Subtype A (A1)	A1	A1	A1	A1	A1	A1	A1
PG16_UG000202	7553	B/BF/BG/D/F1/F2/G/J/K/N/O,A1,N/O,C,A1	A1,B/BF/BG/D/F1/F2/G/J/K/N/O,C,N/O	1118;3228;4011;4956	Recombinant of A1, C, K	A1,C,K	unassigned_1 A1-C-B-C-F1-C	A1,C,D,F1	no agree	no agree	no agree	no agree	3385-4014
PG16_UG000203	7497	A1	A1		HIV-1 Subtype A (A1)	A1	A1	A1	A1	A1	A1	A1
PG16_UG000204	6030	D	D		Recombinant of D, A1, C	A1,C,D	unassigned_1 D-A1	A1,D	no agree	no agree	no agree	no agree
PG16_UG000205	7579	D,A1,D	A1,D	3912;5186	Recombinant of D, A1	A1,D	unassigned_1 D-G-A1	A1,D,G	A1,D	no agree	no agree	no agree	3381-4010
PG16_UG000206	7578	D	D		Recombinant of D, B, G	D,G	D	D	no agree	no agree	D	no agree
PG16_UG000209	5362	A1,D	A1,D	5676	Recombinant of A1, D	A1,D	unassigned_1 A1-A2-D	A1,D	A1,D	A1,D	A1,D	A1,D	1-700;3383-4012;6729-8292
PG16_UG000210	6074	A1	A1		HIV-1 Subtype A (A1)	A1	A1	A1	A1	A1	A1	A1
PG16_UG000211	7610	A1,C,A1	A1,C	3837;4908	HIV-1 Subtype A (A1)	A1	unassigned_1 A1-C	A1,C	no agree	no agree	A1,C	no agree	3384-4010
PG16_UG000215	7358	A1,D,BG/G,D,A1	A1,BG/G,D	2338;3379;5344;7191	Recombinant of A1, D	A1,D	unassigned_1 A1-D-B-D-F2-D-B-D	A1,D,F2	no agree	no agree	no agree	no agree	1-238;3386-4012
PG16_UG000216	7605	D	D		HIV-1 Subtype D	D	D	D	D	D	D	D
PG16_UG000217	7583	D,A1	A1,D	307	Recombinant of A2, D, K	A1,D,K	unassigned_1 A2-D-C-D-B-F1-B-F1-B-D-C	A1,C,D,F1	no agree	no agree	no agree	no agree	3382-4011
PG16_UG000218	7445	A1	A1		HIV-1 Subtype A (A1)	A1	A1	A1	A1	A1	A1	A1
PG16_UG000220	7600	A1	A1		HIV-1 Subtype A (A1)	A1	A1	A1	A1	A1	A1	A1
PG16_UG000222	6891	A1,D,A1	A1,D	6173;6540	HIV-1 Subtype A (A1)	A1	A1	A1	no agree	A1	no agree	no agree	1-700;3384-4010
PG16_UG000225	7606	A1	A1		HIV-1 Subtype A (A1)	A1	A1	A1	A1	A1	A1	A1
PG16_UG000226	7611	A1	A1		HIV-1 Subtype A (A1)	A1	A1	A1	A1	A1	A1	A1
PG16_UG000228	7337	A1	A1		HIV-1 Subtype A (A1)	A1	A1	A1	A1	A1	A1	A1
PG16_UG000229	6344	A1,D,A1	A1,D	346;1658	Recombinant of A1, D, J	A1,D,J	unassigned_1 A1-D-B-D-C-D	A1,C,D	no agree	no agree	no agree	no agree	1681-1794;2104-3072;3355-4011
PG16_UG000231	7618	A1,C,D,A1	A1,C,D	409;745;1063	Recombinant of A1, D	A1,D	unassigned_1 A1-B-K-B-D	A1,D,K	no agree	no agree	no agree	no agree	3386-4012
PG16_UG000232	7519	A1,D,A1	A1,D	5022;7984	Recombinant of A1, D	A1,D	unassigned_1 A1-D-F2-D	A1,D,F2	A1,D	no agree	no agree	no agree	3381-4022
PG16_UG000234	6706	A1,D,C,A1,C,A1	A1,C,D	369;1006;1352;1789;5519	Recombinant of C, A1, D, G	A1,C,D,G	unassigned_1 C-H-A1-B-D-B-D-A1-G-A1-D-B-A1-B-A1-B-A1-F2-A1	A1,C,D,F2,G,H	no agree	no agree	no agree	no agree	3384-4010;6730-7044;7281-7681;8178-8292
PG16_UG000237	7605	A1,D,A1	A1,D	1878;2203	HIV-1 Subtype A (A1)	A1	unassigned_1 A1-D-B-D-B-D	A1,D	no agree	no agree	A1,D	no agree	3384-4010
PG16_UG000242	7598	A1	A1		HIV-1 Subtype A (A1)	A1	A1	A1	A1	A1	A1	A1
PG16_UG000245	6246	A1,D,N/O,A1	A1,D,N/O	3935;5022;7567	,Sequence error	unassigned	unassigned_1 A1-D-C-D	A1,C,D	no agree	no agree	no agree	no agree	1843-2721;3343-4014;6712-7045
PG16_UG000248	6646	A1,D,A1,D,A1,D	A1,D	339;2268;2872;5527;7028	Recombinant of D, A1	A1,D	unassigned_1 D-A1-A2-H-A2-A1	A1,D,H	A1,D	no agree	no agree	no agree	2140-2493;2875-4020
PG16_UG000249	7594	A1	A1		HIV-1 Subtype A (A1)	A1	A1	A1	A1	A1	A1	A1
PG16_UG000254	6070	A1,D	A1,D	6064	HIV-1 Subtype A (A1)	A1	A1	A1	no agree	A1	no agree	no agree	3386-4012;6728-8292
PG16_UG000259	6853	A1	A1		HIV-1 Subtype A (A1)	A1	A1	A1	A1	A1	A1	A1
PG16_UG000261	7612	A1,D,A1,C,A1	A1,C,D	1051;1825;5129;5429	Recombinant of A1, D	A1,D	unassigned_1 A1-D-C	A1,C,D	no agree	no agree	A1,C,D	no agree	3385-4020
PG16_UG000262	7529	A1	A1		HIV-1 Subtype A (A1)	A1	A1	A1	A1	A1	A1	A1
PG16_UG000263	7600	A1	A1		HIV-1 Subtype A (A1)	A1	A1	A1	A1	A1	A1	A1
PG16_UG000265	7716	A1,D,A1	A1,D	1810;7627	Recombinant of D, A1, F1	A1,D,F1	unassigned_1 D-A1-C-G-A1	A1,C,D,G	no agree	no agree	no agree	no agree	3484-4011
PG16_UG000266	6956	C	C		HIV-1 Subtype C	C	C	C	C	C	C	C
PG16_UG000269	7390	D	D		Recombinant of D, A1	A1,D	D	D	no agree	no agree	D	no agree
PG16_UG000271	6653	A1,D,A1	A1,D	1798;3375	Recombinant of A1, D	A1,D	unassigned_1 A1-D-B-D	A1,D	A1,D	A1,D	A1,D	A1,D	3383-4012;6946-7681
PG16_UG000273	7602	A1	A1		HIV-1 Subtype A (A1)	A1	A1	A1	A1	A1	A1	A1
PG16_UG000274	7582	A1	A1		HIV-1 Subtype A (A1)	A1	A1	A1	A1	A1	A1	A1
PG16_UG000281	8230	D,A1,D	A1,D	4003;7688	Recombinant of D, A1	A1,D	unassigned_1 D-A1-G-A1-01_AE-A1-G-A1-F1-A1-A2-A1	A1,D,F1,G	A1,D	no agree	no agree	no agree
PG16_UG000283	7536	D	D		Recombinant of D, B	D	D	D	D	D	D	D
PG16_UG000284	6566	A1	A1		HIV-1 Subtype A (A1)	A1	A1	A1	A1	A1	A1	A1
PG16_UG000286	6315	A1	A1		HIV-1 Subtype A (A1), potential recombinant	A1	A1	A1	A1	A1	A1	A1
PG16_UG000288	7053	H,D,A1,D	A1,D,H	380;3053;4746	Recombinant of D, A1, C	A1,C,D	unassigned_1 D-A1-01_AE-A1-01_AE-A1-01_AE-A1-01_AE-A1-G-A1	A1,D,G	no agree	no agree	no agree	no agree	3352-4011;7017-7223;7915-8049;8170-8292
PG16_UG000294	5939	A1,D,A1	A1,D	1332;1643	Recombinant of 35_AD, A1, K	35_AD,A1,K	unassigned_1 A1-D-B	A1,D	no agree	no agree	A1,D	no agree	1627-2208;2404-4014
PG16_UG000297	6415	C,D,C,A1,D,A1	A1,C,D	391;3279;3776;7259;7832	Recombinant of D, A1, B, J, C, G, K	A1,C,D,G,J,K	unassigned_1 D-A1-H-01_AE-H-A1-G-A1-F1-A1	A1,D,F1,G,H	no agree	no agree	no agree	no agree	3384-4318;4321-4843;4845-5074;5077-5221
PG16_UG000298	7486	D,B/BF/BG/D/F1/F2/G/J/K/N/O,A1,D	A1,B/BF/BG/D/F1/F2/G/J/K/N/O,D	3854;5399;7422	Recombinant of D, A1, C	A1,C,D	unassigned_1 D-C-A1-J-A1-C	A1,C,D,J	no agree	no agree	no agree	no agree	3319-4014
PG16_UG000299	6898	A1	A1		HIV-1 Subtype A (A1)	A1	A1	A1	A1	A1	A1	A1
PG16_UG000300	7567	A1	A1		HIV-1 Subtype A (A1)	A1	A1	A1	A1	A1	A1	A1
PG16_UG000301	6639	A1,D,A1,D	A1,D	344;5529;7108	Recombinant of D, A1, J	A1,D,J	unassigned_1 D-A1-C-A1-C-A1-01_AE-A1-A2-A1	A1,C,D	no agree	no agree	no agree	no agree	1846-2496;2698-2856;3091-3300;3481-4011
PG16_UG000303	7592	D,BF/F1/F2/K,D	BF/F1/F2/K,D	3238;3984	Recombinant of D, F1, K	D,F1,K	D	D	no agree	no agree	no agree	no agree	3386-4012
PG16_UG000307	7613	J,A1,N/O,D	A1,D,J,N/O	351;5180;7273	Recombinant of A1, D, J	A1,D,J	unassigned_1 A1-D-B-D-F1-D-B-D-F1-D-B-D	A1,D,F1	no agree	no agree	no agree	no agree	3385-4020
PG16_UG000308	6462	A1	A1		Recombinant of A1, D	A1,D	A1	A1	no agree	no agree	A1	no agree
PG16_UG000309	7624	A1,D,A1,D,A1	A1,D	4194;5628;7146;7630	Recombinant of A1, D	A1,D	unassigned_1 A1-D-B-C-D-B-D-B-D-B-D-F1-D-F1	A1,C,D,F1	A1,D	no agree	no agree	no agree	3386-4012
PG16_UG000316	7565	D,A1,D,A1,D	A1,D	3080;4155;5321;7060	Recombinant of D, A1	A1,D	unassigned_1 D-A1-01_AE-A1-G-A1-C-A1-01_AE-A1	A1,C,D,G	A1,D	no agree	no agree	no agree	3385-4026
PG16_UG000317	5882	A1,C,A1	A1,C	3395;3717	HIV-1 Subtype A (A1), potential recombinant	A1	A1	A1	no agree	A1	no agree	no agree	1-704;3386-4201;4342-4843;4901-5074;5077-5207
PG16_UG000320	6403	C,A1,C	A1,C	5239;6483	Recombinant of C, A1	A1,C	unassigned_1 C-A1-B-A1	A1,C,D	A1,C	no agree	no agree	no agree	3386-4024;6702-7681;7748-7866
PG16_UG000325	6041	D,A1,D,A1,D	A1,D	3400;4502;5527;6133	Recombinant of D, A1, B	A1,D	unassigned_1 D-A1	A1,D	A1,D	A1,D	A1,D	A1,D	3352-4008;6729-8292
PG16_UG000327	5361	N/O,A1,D,N/O,A1,D	A1,D,N/O	1905;2409;2976;5302;6178	Recombinant of A1, D, B, K	A1,D,K	unassigned_1 A1-D-B	A1,D	no agree	no agree	no agree	no agree	1-700;3381-4016;6728-8292
PG16_UG000331	6479	A1	A1		Recombinant of A1, B, C, G	A1,C,D,G	A1	A1	no agree	no agree	A1	no agree
PG16_UG000343	5871	A1,D,A1,D	A1,D	358;5433;6076	Recombinant of D, A1	A1,D	unassigned_1 D-A1	A1,D	A1,D	A1,D	A1,D	A1,D	3385-4029;6207-6339;6703-8292
PG16_UG000344	5677	D,A1,C,D	A1,C,D	1653;3060;3444	Recombinant of D, A1, J	A1,D,J	unassigned_1 D-A1-B	A1,D	no agree	no agree	no agree	no agree	1627-1782;2368-2499;3031-3177;3396-3794;3888-4025;6753-8292
PG16_UG000349	7585	A1	A1		HIV-1 Subtype A (A1)	A1	A1	A1	A1	A1	A1	A1
PG16_UG000353	7580	A1	A1		HIV-1 Subtype A (A1)	A1	A1	A1	A1	A1	A1	A1
PG16_UG000359	7438	C,D,C	C,D	2401;2918	Recombinant of C, D	C,D	unassigned_1 C-D-B-D	C,D	C,D	C,D	C,D	C,D	3346-4005
PG16_UG000360	5801	D	D		Recombinant of D, B, G	D,G	D	D	no agree	no agree	D	no agree
PG16_UG000361	7303	A1	A1		HIV-1 Subtype A (A1)	A1	unassigned_1 A1-B-D-B	A1,D	A1	no agree	no agree	no agree
PG16_UG000362	5571	A1,H,A1	A1,H	2634;3060	HIV-1 Subtype A (A1), potential recombinant	A1	A1	A1	no agree	A1	no agree	no agree	266-394;2629-4078;4157-4318;4321-4843;4845-5074;5077-5198
PG16_UG000363	5904	A1,D,A1,D,A1,D	A1,D	396;1484;1949;2390;2994	Recombinant of D, A1, B, G, H	A1,D,G,H	unassigned_1 D-A1-01_AE-A1-G-A1	A1,D,G	no agree	no agree	no agree	no agree	1504-1647;2071-4035;4575-4775
PG16_UG000364	6208	D,N/O,D,N/O,A1,D	A1,D,N/O	1599;2319;4878;5718;6588	Recombinant of D, A1, K, G	A1,D,G,K	unassigned_1 D-A1-C-H-F2-C-F2-K-F2-A2-A1-C-H-F2-B	A1,C,D,F2,H,K	no agree	no agree	no agree	no agree	1726-2538;2641-3306;3493-4011
PG16_UG000367	7595	D,A1,D,A1	A1,D	1898;3522;5248	Recombinant of A1, D, B	A1,D	unassigned_1 A1-D-B-D-C-D-B-D-C-D	A1,C,D	A1,D	no agree	no agree	no agree	3385-4026
PG16_UG000369	5773	A1	A1		Recombinant of 35_AD, A1, G, J	35_AD,A1,G,J	A1	A1	no agree	no agree	A1	no agree
PG16_UG000371	6822	D,A1,D	A1,D	1590;4620	Recombinant of D, A1, F1	A1,D,F1	unassigned_1 D-A1-C-A1-G	A1,C,D,G	no agree	no agree	no agree	no agree	2011-2268;2710-2979;3835-4141;4857-5074;5077-5197
PG16_UG000372	7461	A1,D,A1	A1,D	1767;5397	Recombinant of A1, D	A1,D	unassigned_1 A1-D-B-D-B-D-K-D	A1,D,K	A1,D	no agree	no agree	no agree	3328-4026
PG16_UG000374	7515	D,A1,D	A1,D	3966;4833	Recombinant of D, A1	A1,D	unassigned_1 D-A1-G-A1	A1,D,G	A1,D	no agree	no agree	no agree	3386-4015
PG16_UG000376	5698	D,C,D,A1	A1,C,D	440;969;1398	Recombinant of A1, D, H	A1,D,H	unassigned_1 A1-D-C-B-C-B	A1,C,D	no agree	no agree	A1,C,D	no agree	1-127;634-753;1110-1472;1582-1695;2065-2214;2515-2847;2974-3366;3552-4318
PG16_UG000378	7595	D,A1,B/BF/D/F1/F2/K,D,A1	A1,B/BF/D/F1/F2/K,D	3146;5093;6453;7448	Recombinant of D, A1, F1	A1,D,F1	unassigned_1 D-A1-H-A1-A2	A1,D,H	no agree	no agree	no agree	no agree	3383-4021
PG16_UG000379	7603	A1	A1		HIV-1 Subtype A (A1)	A1	A1	A1	A1	A1	A1	A1
PG16_UG000381	8248	A1,N/O,A1	A1,N/O	4745;7833	Recombinant of A1, D	A1,D	unassigned_1 A1-D-B-D	A1,D	no agree	A1,D	no agree	no agree
PG16_UG000382	8235	D	D		HIV-1 Subtype D	D	D	D	D	D	D	D
PG16_UG000384	5246	A1,C,A1	A1,C	1925;2875	Recombinant of A1, C	A1,C	unassigned_1 A1-C	A1,C	A1,C	A1,C	A1,C	A1,C	2110-2358;2671-4318;4321-4843;4845-5074;5077-5195;6187-6322
PG16_UG000386	7952	A1	A1		HIV-1 Subtype A (A1)	A1	A1	A1	A1	A1	A1	A1
PG16_UG000387	6714	A1	A1		Recombinant of A1, C, G	A1,C,G	A1	A1	no agree	no agree	A1	no agree
PG16_UG000391	6488	A1	A1		Recombinant of A1, C, G	A1,C,G	A1	A1	no agree	no agree	A1	no agree
PG16_UG000392	7274	A1,D,A1,D	A1,D	398;5055;7303	Recombinant of D, A1, F1	A1,D,F1	unassigned_1 D-A1	A1,D	no agree	no agree	A1,D	no agree	4321-4843;4845-5074;5077-5220
PG16_UG000393	5454	D,A1,D	A1,D	1655;3101	Recombinant of A1, D, J, B	A1,D,J	unassigned_1 D-A1-01_AE-A1-01_AE-A1-01_AE-A1-F1-H	A1,D,F1,H	no agree	no agree	no agree	no agree	2236-2463;3085-4318;4321-4843;4845-5074;5077-5309
PG16_UG000395	8132	A1	A1		HIV-1 Subtype A (A1)	A1	A1	A1	A1	A1	A1	A1
PG16_UG000399	6765	D	D		HIV-1 Subtype D	D	D	D	D	D	D	D
PG16_UG000401	6464	A1,D,A1	A1,D	5452;6154	Recombinant of A1, 01_AE	A1	A1	A1	no agree	A1	no agree	no agree	3454-4318;4321-4843;4845-5074
PG16_UG000402	7276	A1,D,N/O,A1,D	A1,D,N/O	1176;3251;4216;7196	Recombinant of A1, D, C, J	A1,C,D,J	unassigned_1 A1-D-B-D-B-D-C-D-B-D-B-D-F1-D-F1-D-B	A1,C,D,F1	no agree	no agree	no agree	no agree	4334-4843;4845-5074;5077-5182
PG16_UG000403	8220	A1,D,A1	A1,D	2409;3015	Recombinant of A1, D, H	A1,D,H	unassigned_1 A1-D-B-D-G	A1,D,G	no agree	no agree	no agree	no agree
PG16_UG000406	5832	A1,D	A1,D	1346	Recombinant of D, A1	A1,D	unassigned_1 D-A1	A1,D	A1,D	A1,D	A1,D	A1,D	2848-4318;4321-4843;5229-5412
PG16_UG000412	7489	A1,F1,A1	A1,F1	4120;4551	HIV-1 Subtype A (A1)	A1	A1	A1	no agree	A1	no agree	no agree	4321-4843
PG16_UG000413	7044	D,A1,D	A1,D	4216;6320	Recombinant of D, A1, B, C	A1,C,D	unassigned_1 D-A1-G-F1	A1,D,F1,G	no agree	no agree	no agree	no agree	4144-4318;4321-4843;4845-5074;5077-5198
PG16_UG000418	7589	D	D		HIV-1 Subtype D	D	D	D	D	D	D	D
PG16_UG000421	8022	A1,D,A1,D,A1	A1,D	1261;3095;4581;5456	Recombinant of A1, D	A1,D	unassigned_1 A1-D-B-D-G-D-B-D-B-D-F1	A1,D,F1,G	A1,D	no agree	no agree	no agree	4556-4777
PG16_UG000425	6299	A1,D,A1,D,A1	A1,D	2556;2905;7258;7608	Recombinant of A1, D, J, B	A1,D,J	unassigned_1 A1-D-B-D	A1,D	no agree	no agree	A1,D	no agree	3386-4318;4321-4843;4845-5074;5077-5310
PG16_UG000426	6692	A1,D,A1,D,A1	A1,D	1261;3122;4809;5457	Recombinant of A1, D	A1,D	unassigned_1 A1-D-B-D-G-D-B-D	A1,D,G	A1,D	no agree	no agree	no agree	6728-8292
PG16_UG000427	6611	D,A1	A1,D	5442	Recombinant of D, A1	A1,D	unassigned_1 D-A1	A1,D	A1,D	A1,D	A1,D	A1,D	6253-6402;6884-8292
PG16_UG000428	6653	A1,N/O,A1,C,G	A1,C,G,N/O	921;1462;4789;5524	Recombinant of A1, C, D	A1,C,D	unassigned_1 A1-D-B-C-F1-A2	A1,C,D,F1	no agree	no agree	no agree	no agree	6715-7681;7748-8292
PG16_UG000429	6658	C,D	C,D	5292	Recombinant of C, D	C,D	unassigned_1 C-D-B-D-B-D-A1-D	A1,C,D	C,D	no agree	no agree	no agree	6734-8292
PG16_UG000431	6698	A1,D	A1,D	6303	HIV-1 Subtype A (A1)	A1	A1	A1	no agree	A1	no agree	no agree	6728-8292
PG16_UG000432	7518	A1,D,A1,D,A1	A1,D	1352;1785;2187;7443	Recombinant of D, A1, H	A1,D,H	unassigned_1 D-01_AE-A1	A1,D	no agree	no agree	A1,D	no agree	6734-7204;8156-8292
PG16_UG000433	6677	D,A1,D,A1	A1,D	3972;5024;5458	Recombinant of D, A1	A1,D	unassigned_1 D-A1-G-A1-F1-A1-G	A1,D,F1,G	A1,D	no agree	no agree	no agree	6728-8292
PG16_UG000434	6672	A1,D	A1,D	4992	Recombinant of A1, D	A1,D	unassigned_1 A1-D-B-D-B-D	A1,D	A1,D	A1,D	A1,D	A1,D	6202-6345;6728-7135;7258-8292
PG16_UG000435	6672	A1	A1		HIV-1 Subtype A (A1)	A1	A1	A1	A1	A1	A1	A1
PG16_UG000436	7694	D	D		HIV-1 Subtype D	D	D	D	D	D	D	D
PG16_UG000595	5368	A1,D,A1,D,A1	A1,D	1144;3079;4631;5385	Recombinant of A1, D, B	A1,D	unassigned_1 A1-C-D	A1,C,D	A1,D	no agree	no agree	no agree	1-699;3386-4009;6728-8292
PG16_UG000596	5435	A1	A1		HIV-1 Subtype A (A1)	A1	A1	A1	A1	A1	A1	A1
PG16_UG000621	6719	D,C,A1,C,N/O	A1,C,D,N/O	1994;3506;4226;6027	Recombinant of C, D, 10_CD, A1, B	10_CD,A1,C,D	unassigned_1 D-C-A1-C-A1-C-A1-G-A1	A1,C,D,G	no agree	no agree	no agree	no agree	3383-4012;7431-7582;7732-8292
PG16_UG000622	6067	A1	A1		HIV-1 Subtype A (A1)	A1	A1	A1	A1	A1	A1	A1
PG16_UG000623	6076	A1,D,A1,D,A1,D,A1	A1,D	376;2124;2673;3224;4532;5391	Recombinant of A1, D, 19_cpx	A1,D	unassigned_1 A1-B-D-F1-D-B-D	A1,D,F1	A1,D	no agree	no agree	no agree	3385-4011;6729-8292
PG16_UG000627	5282	D,A1,G,A1	A1,D,G	612;6040;6347	HIV-1 Subtype A (A1)	A1	unassigned_1 A1-D-B-D-C-B-D-C-B	A1,C,D	no agree	no agree	no agree	no agree	1-391;651-782;3295-4011;6729-8292
PG16_UG000631	6027	A1,D	A1,D	6197	HIV-1 Subtype A (A1)	A1	A1	A1	no agree	A1	no agree	no agree	3386-4012;6729-8292
PG16_UG000632	6069	A1,D	A1,D	5846	HIV-1 Subtype A (A1)	A1	A1	A1	no agree	A1	no agree	no agree	3385-4011;6728-8292
PG16_UG000634	6615	D,A1	A1,D	6810	Recombinant of D, A1	A1,D	unassigned_1 D-A1	A1,D	A1,D	A1,D	A1,D	A1,D	3385-4011;7120-7681;7748-8018
PG16_UG000638	5363	D,A1,D,A1,D	A1,D	2192;4064;4871;6187	Recombinant of A1, D	A1,D	unassigned_1 A1-D-B-D	A1,D	A1,D	A1,D	A1,D	A1,D	1-700;3386-4012;6730-8292
PG16_UG000639	6071	A1,D	A1,D	6198	HIV-1 Subtype A (A1)	A1	A1	A1	no agree	A1	no agree	no agree	3384-4010;6730-8292
PG16_UG000640	6661	C,A1,D,A1	A1,C,D	307;3562;6073	Recombinant of A1, D	A1,D	unassigned_1 A1-D-C-D-B-D-F1-D	A1,C,D,F1	no agree	no agree	no agree	no agree	3386-4009;6989-7681;7748-7849;8191-8292
PG16_UG000641	5370	A1,D,A1	A1,D	1918;3416	Recombinant of A1, D	A1,D	unassigned_1 A1-B-D-B	A1,D	A1,D	A1,D	A1,D	A1,D	1-700;3385-4011;6729-8292
PG16_UG000645	5376	A1,D	A1,D	6131	HIV-1 Subtype A (A1)	A1	A1	A1	no agree	A1	no agree	no agree	1-699;3386-4012;6728-8292
PG16_UG000651	6993	A1,D,A1	A1,D	5250;5550	Recombinant of A1, D, B, G	A1,D,G	unassigned_1 A1-D	A1,D	no agree	no agree	A1,D	no agree	3386-4012;7191-7300;8069-8292
PG16_UG000652	6230	A1,G,A1	A1,G	6162;6525	HIV-1 Subtype A (A1)	A1	A1	A1	no agree	A1	no agree	no agree	1-544;3386-4012;6728-6889;7157-7387;7748-7995;8115-8292
PG16_UG000655	6043	A1,C,A1	A1,C	3379;4442	Recombinant of A1, C	A1,C	unassigned_1 A1-C-B-C-F1-C-F1	A1,C,D,F1	A1,C	no agree	no agree	no agree	107-214;5237-5401;6403-8292
PG16_UG000658	6462	A1,F1,A1	A1,F1	5072;5491	HIV-1 Subtype A (A1)	A1	A1	A1	no agree	A1	no agree	no agree	3386-4009;7006-7485;7720-8292
PG16_UG000659	7508	D	D		HIV-1 Subtype D	D	D	D	D	D	D	D
PG16_UG000660	7614	A1,D,A1	A1,D	5024;5421	Recombinant of A1, D, G	A1,D,G	unassigned_1 A1-D-F1	A1,D,F1	no agree	no agree	no agree	no agree	3384-4010
PG16_UG000661	6455	A1,D,C,A1	A1,C,D	1218;1764;7627	Recombinant of A1, C, G, H	A1,C,G,H	unassigned_1 C-D-A1-B-01_AE-A1-01_AE-A1-G-A1	A1,C,D,G	no agree	no agree	no agree	no agree	3373-4318;4321-4843;4845-5074
PG16_UG000662	7619	A1	A1		HIV-1 Subtype A (A1)	A1	A1	A1	A1	A1	A1	A1
PG16_UG000664	7612	A1	A1		HIV-1 Subtype A (A1)	A1	A1	A1	A1	A1	A1	A1
PG16_UG000667	7608	D	D		HIV-1 Subtype D	D	D	D	D	D	D	D
PG16_UG000670	6721	A1,D,A1	A1,D	1162;3369	Recombinant of A1, D	A1,D	unassigned_1 A1-D	A1,D	A1,D	A1,D	A1,D	A1,D	148-699;1372-1509;3295-4008
PG16_UG000671	6841	A1,D,A1,D,A1	A1,D	2493;4241;5153;7672	Recombinant of D, A1, B	A1,D	unassigned_1 D-A1-C-A1-01_AE-A1-01_AE-A1-A2-A1	A1,C,D	A1,D	no agree	no agree	no agree	1-700;3383-4009
PG16_UG000672	7618	A1	A1		HIV-1 Subtype A (A1)	A1	A1	A1	A1	A1	A1	A1
PG16_UG000677	7617	A1,D,N/O,A1,D,A1	A1,D,N/O	1350;1816;2829;4930;5553	Recombinant of A1, D, B, G, K	A1,D,G,K	unassigned_1 A1-B-D-C-H-D-B-D-B-D-B-D	A1,C,D,H	no agree	no agree	no agree	no agree	3386-4012
PG16_UG000678	7602	D,A1,D,A1	A1,D	5235;5536;7726	Recombinant of D, A1	A1,D	unassigned_1 D-A1	A1,D	A1,D	A1,D	A1,D	A1,D	3386-4009
PG16_UG000681	7605	D,A1,D	A1,D	3376;4283	Recombinant of D, A1, B, F1	A1,D,F1	unassigned_1 D-01_AE-A1	A1,D	no agree	no agree	A1,D	no agree	3386-4009
PG16_UG000683	6915	A1	A1		HIV-1 Subtype A (A1)	A1	A1	A1	A1	A1	A1	A1
PG16_UG000684	7597	A1,D,A1	A1,D	6200;6522	HIV-1 Subtype A (A1)	A1	A1	A1	no agree	A1	no agree	no agree	3386-4012
PG16_UG000685	7611	A1,D,A1	A1,D	6070;6534	HIV-1 Subtype A (A1)	A1	A1	A1	no agree	A1	no agree	no agree	3382-4008
PG16_UG000687	7596	A1	A1		HIV-1 Subtype A (A1)	A1	unassigned_1 A1-G	A1,G	A1	no agree	no agree	no agree
PG16_UG000688	6186	D,N/O,A1,D,A1,N/O	A1,D,N/O	3257;4070;4782;5384;6322	Recombinant of D, A1, G	A1,D,G	unassigned_1 D-A1-G-A1-G-A1-01_AE-H	A1,D,G,H	no agree	no agree	no agree	no agree	3384-4010;6728-6834;7034-8292
PG16_UG000689	6439	A1,C,A1,D,A1	A1,C,D	3396;4090;5250;6020	Recombinant of A1, B	A1,D	A1	A1	no agree	no agree	no agree	no agree	3409-4318;4321-4843;4845-5074;5077-5201
PG16_UG000690	6897	A1,D,A1	A1,D	1582;3366	Recombinant of A1, D	A1,D	unassigned_1 A1-D-B-D-B-D-B	A1,D	A1,D	A1,D	A1,D	A1,D	1-699;3386-4009
PG16_UG000691	6173	A1	A1		HIV-1 Subtype A (A1)	A1	A1	A1	A1	A1	A1	A1
PG16_UG000692	5977	D,C,D	C,D	3375;3740	Recombinant of D, A1, K, B	A1,D,K	D	D	no agree	no agree	no agree	no agree	1-241;369-519;3389-4318;4321-4843;4845-5074;5077-5204
PG16_UG000698	5404	A1,C	A1,C	3369	Recombinant of A1, C	A1,C	unassigned_1 A1-C	A1,C	A1,C	A1,C	A1,C	A1,C	482-700;5087-5452;5455-7074;7468-7633;8037-8292
PG16_UG000700	7577	A1	A1		HIV-1 Subtype A (A1)	A1	A1	A1	A1	A1	A1	A1
PG16_UG000703	7689	D,A1,D,A1,D	A1,D	3439;4359;5236;5536	Recombinant of D, A1, B	A1,D	unassigned_1 D-B-01_AE-A1	A1,D	A1,D	A1,D	A1,D	A1,D	3472-4011
PG16_UG000706	7578	D,A1	A1,D	6730	Recombinant of D, A1, C	A1,C,D	unassigned_1 D-A1-A2-A1-F1-A1	A1,D,F1	no agree	no agree	no agree	no agree	3385-4011
PG16_UG000708	6063	A1	A1		HIV-1 Subtype A (A1)	A1	A1	A1	A1	A1	A1	A1
PG16_UG000714	7599	A1	A1		HIV-1 Subtype A (A1)	A1	unassigned_1 A1-D-B-D-F1	A1,D,F1	A1	no agree	no agree	no agree
PG16_UG000716	7614	D	D		HIV-1 Subtype D	D	D	D	D	D	D	D
PG16_UG000717	7603	A1	A1		HIV-1 Subtype A (A1)	A1	A1	A1	A1	A1	A1	A1
PG16_UG000719	7504	A1,D,A1,D	A1,D	1832;5288;7170	Recombinant of A1, D	A1,D	unassigned_1 D-C-A1-01_AE-A1-G	A1,C,D,G	A1,D	no agree	no agree	no agree	3383-4018
PG16_UG000722	7569	D	D		HIV-1 Subtype D	D	D	D	D	D	D	D
PG16_UG000723	6403	A1,C,A1,H,A1	A1,C,H	3348;3867;5415;6013	Recombinant of A1, H	A1,H	A1	A1	no agree	no agree	no agree	no agree	3384-4318;4321-4843;4845-5074;5077-5203
PG16_UG000726	7600	A1	A1		HIV-1 Subtype A (A1)	A1	A1	A1	A1	A1	A1	A1
PG16_UG000727	7582	A1,D,A1	A1,D	6200;6524	HIV-1 Subtype A (A1)	A1	A1	A1	no agree	A1	no agree	no agree	3384-4010
PG16_UG000731	7609	A1,D,A1	A1,D	6201;6528	HIV-1 Subtype A (A1)	A1	A1	A1	no agree	A1	no agree	no agree	3383-4012
PG16_UG000732	7506	C,A1	A1,C	6755	Recombinant of C, A1	A1,C	unassigned_1 C-A1-A2-A1	A1,C	A1,C	A1,C	A1,C	A1,C	3384-4011
PG16_UG000733	6390	A1	A1		Recombinant of A1, F1, G	A1,F1,G	A1	A1	no agree	no agree	A1	no agree
PG16_UG000734	7596	A1,N/O,A1	A1,N/O	2047;3448	Recombinant of A1, D, K, F1	A1,D,F1,K	unassigned_1 A1-F2-B-D-B-D-F1-B-C-D	A1,C,D,F1,F2	no agree	no agree	no agree	no agree	3384-4016
PG16_UG000735	7557	A1,D,A1,D,A1,D	A1,D	381;3049;4562;5468;7117	Recombinant of D, A1	A1,D	unassigned_1 D-A1-G-A1-G-J-A1-G-A1	A1,D,G,J	A1,D	no agree	no agree	no agree	3382-4011
PG16_UG000738	7744	A1	A1		HIV-1 Subtype A (A1)	A1	unassigned_1 A1-B-D	A1,D	A1	no agree	no agree	no agree
PG16_UG000740	5824	D,N/O,A1,D,A1	A1,D,N/O	3239;3749;6791;7674	Recombinant of D, A1, F1, B, J	A1,D,F1,J	unassigned_1 D-A1-G-A1-G-H-F1-A1-F1-A1	A1,D,F1,G,H	no agree	no agree	no agree	no agree	1-700;3352-4318;4321-4664;4845-5074;5077-5203
PG16_UG000741	7605	A1	A1		HIV-1 Subtype A (A1)	A1	A1	A1	A1	A1	A1	A1
PG16_UG000742	7593	A1,D,N/O,A1,D,C	A1,C,D,N/O	398;1170;1476;3400;7931	Recombinant of A1, D, C	A1,C,D	unassigned_1 A1-B-D-C-D-C-B-G-B-D-B-D-B-D-C-F1-B-C	A1,C,D,F1,G	no agree	no agree	no agree	no agree	3381-4010
PG16_UG000743	6218	A1,C,A1,C	A1,C	808;3067;3641	Recombinant of C, A1, H	A1,C,H	unassigned_1 C-01_AE-A1	A1,C	no agree	no agree	A1,C	no agree	1-381;3346-4221;4492-4843;4845-5074;5077-5199
PG16_UG000751	7084	N/O,A1,D,A1	A1,D,N/O	832;2230;2923	Recombinant of A1, D, G, F1	A1,D,F1,G	unassigned_1 A1-D-B-D-B	A1,D	no agree	no agree	no agree	no agree	1-700;3635-4012
PG16_UG000760	7621	A1	A1		HIV-1 Subtype A (A1)	A1	A1	A1	A1	A1	A1	A1
PG16_UG000770	5926	A1	A1		Recombinant of A1, C, D, G	A1,C,D,G	A1	A1	no agree	no agree	A1	no agree
PG16_UG000772	7605	A1	A1		HIV-1 Subtype A (A1)	A1	A1	A1	A1	A1	A1	A1
PG16_UG000776	5962	A1,D,A1	A1,D	3978;4936	Recombinant of A1, D, G	A1,D,G	unassigned_1 A1-D	A1,D	no agree	no agree	A1,D	no agree	279-386;3386-4012;6728-8292
PG16_UG000778	8245	A1	A1		HIV-1 Subtype A (A1)	A1	A1	A1	A1	A1	A1	A1
PG16_UG000783	7605	A1	A1		HIV-1 Subtype A (A1)	A1	unassigned_1 A1-B	A1,D	A1	no agree	no agree	no agree
PG16_UG000789	7587	A1	A1		HIV-1 Subtype A (A1)	A1	A1	A1	A1	A1	A1	A1
PG16_UG000790	7904	A1	A1		HIV-1 Subtype A (A1)	A1	unassigned_1 A1-C	A1,C	A1	no agree	no agree	no agree
PG16_UG000794	6366	A1	A1		Recombinant of A1, B, H, K	A1,D,H,K	A1	A1	no agree	no agree	A1	no agree
PG16_UG000797	7617	A1	A1		HIV-1 Subtype A (A1)	A1	A1	A1	A1	A1	A1	A1
PG16_UG000800	5547	A1	A1		Recombinant of A1, H	A1,H	A1	A1	no agree	no agree	A1	no agree
PG16_UG000806	6429	A1,D,A1,C,D	A1,C,D	464;2924;3395;5979	Recombinant of A1, D, C, J	A1,C,D,J	unassigned_1 D-G-A1-01_AE-A1-01_AE-C-A1-J-A1-C-A1	A1,C,D,G,J	no agree	no agree	no agree	no agree	3385-4055;4061-4318;4321-4843;4845-5074;5077-5203
PG16_UG000810	6233	A1,H,D,A1	A1,D,H	958;1275;3378	Recombinant of A1, D	A1,D	unassigned_1 A1-B-F2-B-D-B-D	A1,D,F2	no agree	no agree	no agree	no agree	3388-4318;4321-4843;4845-5074;5077-5309
PG16_UG000811	6178	A1,D,A1,D	A1,D	413;3168;7217	Recombinant of D, A1	A1,D	unassigned_1 D-A1-G-A1-01_AE-A1-H-F1-C-A1-F1-A1	A1,C,D,F1,G,H	A1,D	no agree	no agree	no agree	3169-4318;4321-4843;4845-5074;5077-5199
PG16_UG000812	6415	A1	A1		Recombinant of A1, C	A1,C	A1	A1	no agree	no agree	A1	no agree
PG16_UG000817	6428	A1,D,A1	A1,D	5075;6041	Recombinant of A1, D, B	A1,D	A1	A1	A1,D	no agree	no agree	no agree	3386-4318;4321-4843;4845-5074;5077-5202
PG16_UG000820	6429	A1	A1		Recombinant of A1, B	A1,D	A1	A1	no agree	no agree	A1	no agree
PG16_UG000821	6169	A1	A1		Recombinant of A1, G, C, B	A1,C,D,G	unassigned_1 A1-D-B-D	A1,D	no agree	no agree	no agree	no agree
PG16_UG000823	6423	D	D		Recombinant of D, H, C	C,D,H	D	D	no agree	no agree	D	no agree
PG16_UG000825	5646	A1,D	A1,D	1898	Recombinant of D, A1, C, H	A1,C,D,H	unassigned_1 D-A1	A1,D	no agree	no agree	A1,D	no agree	3386-4318;4321-4843;4845-5074;5077-5202;7503-8292
PG16_UG000830	6169	A1	A1		Recombinant of A1, C, G	A1,C,G	unassigned_1 A1-D	A1,D	no agree	no agree	no agree	no agree
PG16_UG000834	8215	A1	A1		HIV-1 Subtype A (A1)	A1	A1	A1	A1	A1	A1	A1
PG16_UG000836	6172	A1,D,A1	A1,D	6582;7180	Recombinant of A1, G, C, H, J	A1,C,G,H,J	unassigned_1 A1-B-D	A1,D	no agree	no agree	A1,D	no agree	3169-4318;4321-4843;4845-5074;5077-5191
PG16_UG000839	6599	C,D,C	C,D	3330;3865	Recombinant of C, F1	C,F1	unassigned_1 C-D	C,D	no agree	no agree	C,D	no agree	3346-4251;4510-4843;4845-5074;5077-5199
PG16_UG000841	5264	D	D		Recombinant of D, F1	D,F1	unassigned_1 D-H	D,H	no agree	no agree	no agree	no agree
PG16_UG000845	7615	A1	A1		HIV-1 Subtype A (A1)	A1	A1	A1	A1	A1	A1	A1
PG16_UG000846	5040	D,A1,D,A1,C,A1	A1,C,D	1636;4045;4612;5626;6636	Recombinant of D, A1	A1,D	unassigned_1 A1-D-B-D	A1,D	no agree	A1,D	no agree	no agree	1626-2210;2449-2754;3064-4318;4321-4843;4845-5074;5077-5207
PG16_UG000856	7143	A1	A1		HIV-1 Subtype A (A1)	A1	A1	A1	A1	A1	A1	A1
PG16_UG000857	7268	A1	A1		HIV-1 Subtype A (A1)	A1	A1	A1	A1	A1	A1	A1
PG16_UG000858	6411	A1,D,A1,D	A1,D	1881;3362;7190	Recombinant of D, A1, B, C	A1,C,D	unassigned_1 A1-D-B-D	A1,D	no agree	no agree	A1,D	no agree	3377-4318;4321-4843;4845-5074;5077-5199
